# Supplementary material for: Gene-informed decomposition model predicts lower soil carbon loss due to persistent microbial adaptation to warming
Source: Nat Commun. 2020 Sep 29;11:4897. doi: 10.1038/s41467-020-18706-z (PMC7524716; doi:10.1038/s41467-020-18706-z)
Supplement: Supplementary file 4 — Source Data [file 41467_2020_18706_MOESM4_ESM.xlsx]

## Sheet: soil and plant variables 
Plot	warm	block	year	NO3_N (mg kg^-1)	NH4_N (mg kg^-1)	TN (%)	TC (%)	pH	C3 biomass (g m^-2)	C4 biomass (g m^-2)	Total biomass (g m^-2)	plant richness
W1	Yes	A	2010	2.85	3.43	0.062	0.493	6.47	375	129	505	6
W2	Yes	B	2010	5.47	5.12	0.116	1.136	6.93	309	63	372	1
W3	Yes	C	2010	20.43	5.28	0.127	1.335	6.25	498	108	607	5
W4	Yes	D	2010	6.03	3.31	0.102	0.988	6.39	398	63	461	2
W1	Yes	A	2011	47.18	5.53	0.111	1.052	6.08	135	228	363	5
W2	Yes	B	2011	24.98	1.79	0.097	0.847	6.54	147	124	271	9
W3	Yes	C	2011	70.5	8.77	0.103	0.917	5.76	144	77	221	3
W4	Yes	D	2011	175	10.93	0.172	1.641	5.59	131	218	348	5
W1	Yes	A	2012	11.76	3.8	0.072	0.567	6.25	211	5	216	3
W2	Yes	B	2012	17.91	3.56	0.104	1.022	6.23	245	5	250	5
W3	Yes	C	2012	18.11	2.73	0.081	0.711	6.36	301	5	306	3
W4	Yes	D	2012	19.38	4.84	0.15	1.481	6.01	165	5	170	6
W1	Yes	A	2013	25.98	2.6	0.094	0.74	6.03	53.7556	28.5612	82.3169	7
W2	Yes	B	2013	3.74	2.24	0.072	0.572	7.01	214.885	28.5612	243.446	2
W3	Yes	C	2013	5.7	3.72	0.121	1.184	6.16	92.2992	100.959	193.259	4
W4	Yes	D	2013	10.67	3.77	0.075	0.625	6.16	143.254	160.946	304.2	3
W1	Yes	A	2014	9.93	4.07	0.083	0.727	5.81	27.092	98.771	125.863	4
W2	Yes	B	2014	15.61	4.22	0.092	0.714	6.1	10.692	58.191	68.883	5
W3	Yes	C	2014	28.89	3.31	0.091	0.834	5.66	10.692	132.265	142.957	4
W4	Yes	D	2014	49.09	10.95	0.115	1.004	5.79	10.692	75.285	85.977	2
W1	Yes	A	2015	3.41	1.13	0.089	0.738	6.88	176.475	167.043	343.518	9
W2	Yes	B	2015	1.13	0.73	0.075	0.573	5.66	282.893	127.635	410.528	6
W3	Yes	C	2015	0.28	0.91	0.093	0.814	6.38	0	521.72	521.72	4
W4	Yes	D	2015	2.92	0.96	0.079	0.641	5.79	231.379	261.624	493.003	8
W1	Yes	A	2016	15.97	3.32	0.111	1.041	7.45	37.2194	88.042	125.261	7
W2	Yes	B	2016	10.68	3.15	0.098	0.907	7.2	52.8389	7.9453	60.7842	6
W3	Yes	C	2016	0.86	1.13	0.079	0.704	7.5	7.24852	198.744	205.992	2
W4	Yes	D	2016	18.29	3.86	0.097	0.9	6.6	6.63773	92.3556	98.9933	5
C1	No	A	2010	2.2	3.68	0.073	0.712	6.38	290	174	464	6
C2	No	B	2010	7.19	2.37	0.065	0.483	6.2	462	68	531	4
C3	No	C	2010	1.84	2.57	0.08	0.735	6.37	494	132	626	7
C4	No	D	2010	0.85	4.64	0.093	1.008	6.63	558	68	626	1
C1	No	A	2011	14.91	1.89	0.074	0.541	6.03	215	68	283	7
C2	No	B	2011	61.7	3.73	0.102	0.82	5.66	181	68	249	5
C3	No	C	2011	56.1	3.47	0.15	1.524	6.08	163	78	241	7
C4	No	D	2011	16.95	2.27	0.078	0.724	6.17	161	77	238	5
C1	No	A	2012	16.44	2.98	0.092	0.825	6.39	307	5	312	4
C2	No	B	2012	16.75	5.37	0.101	0.869	5.96	262	5	267	4
C3	No	C	2012	29.54	4.38	0.102	0.944	6.04	140	183	323	2
C4	No	D	2012	27.2	6.65	0.157	1.723	5.95	228	5	233	4
C1	No	A	2013	3.52	2.54	0.091	0.772	6.41	53.7556	28.5612	82.3169	7
C2	No	B	2013	6.23	2.9	0.091	0.716	6.17	127.94	38.9038	166.844	4
C3	No	C	2013	3.75	3.37	0.106	0.942	6.26	19.008	131.987	150.995	4
C4	No	D	2013	1.65	3.15	0.113	1.16	6.28	225.451	28.5612	254.012	5
C1	No	A	2014	13.49	2.75	0.08	0.645	6.04	13.972	66.307	80.279	3
C2	No	B	2014	13.27	3.13	0.078	0.67	5.8	15.612	70.365	85.977	5
C3	No	C	2014	14.45	4.44	0.137	1.365	6.08	10.692	155.057	165.749	4
C4	No	D	2014	12.71	9.65	0.108	1.11	5.88	43.492	139.351	182.843	3
C1	No	A	2015	0.01	1.39	0.084	0.673	6.39	261.077	190.689	451.766	8
C2	No	B	2015	0.54	2.39	0.093	0.82	5.77	316.249	135.517	451.766	5
C3	No	C	2015	1.25	0.95	0.074	0.582	6.2	85.2201	222.215	307.435	2
C4	No	D	2015	1.6	2.02	0.106	1.11	6.66	178.634	324.678	503.312	7
C1	No	A	2016	0.58	2.88	0.101	0.845	7.56	545.479	0.001	545.479	8
C2	No	B	2016	3.4	2.99	0.075	0.623	7.17	167.23	6.37315	173.603	12
C3	No	C	2016	0.41	5.63	0.091	0.884	7.53	0.835688	170.135	170.971	3
C4	No	D	2016	4.61	2.54	0.086	0.838	6.95	133.408	141.115	274.523	8

## Sheet: soil and air temperature
Plot	warm	block	Depth	Year	DOY	Temperature
C1	No	A	Soil	2010	1	0.623198
C1	No	A	Soil	2010	2	0.353
C1	No	A	Soil	2010	3	-0.0169271
C1	No	A	Soil	2010	4	-0.402292
C1	No	A	Soil	2010	5	0.0559062
C1	No	A	Soil	2010	6	1.67538
C1	No	A	Soil	2010	7	-2.9427
C1	No	A	Soil	2010	8	-4.46395
C1	No	A	Soil	2010	9	-4.43875
C1	No	A	Soil	2010	10	-2.91031
C1	No	A	Soil	2010	11	-0.0596042
C1	No	A	Soil	2010	12	0.22699
C1	No	A	Soil	2010	13	2.9714
C1	No	A	Soil	2010	14	7.97591
C1	No	A	Soil	2010	15	6.73448
C1	No	A	Soil	2010	16	6.59768
C1	No	A	Soil	2010	17	5.64142
C1	No	A	Soil	2010	18	6.82743
C1	No	A	Soil	2010	19	7.70547
C1	No	A	Soil	2010	20	7.37054
C1	No	A	Soil	2010	21	7.40877
C1	No	A	Soil	2010	22	9.18844
C1	No	A	Soil	2010	23	9.47216
C1	No	A	Soil	2010	24	5.8963
C1	No	A	Soil	2010	25	5.04019
C1	No	A	Soil	2010	26	4.03204
C1	No	A	Soil	2010	27	9.78595
C1	No	A	Soil	2010	28	2.60137
C1	No	A	Soil	2010	29	1.11049
C1	No	A	Soil	2010	30	1.21744
C1	No	A	Soil	2010	31	1.50673
C1	No	A	Soil	2010	32	1.98377
C1	No	A	Soil	2010	33	1.62303
C1	No	A	Soil	2010	34	1.37591
C1	No	A	Soil	2010	35	2.94423
C1	No	A	Soil	2010	36	6.01616
C1	No	A	Soil	2010	37	2.93884
C1	No	A	Soil	2010	38	3.5961
C1	No	A	Soil	2010	39	3.13969
C1	No	A	Soil	2010	40	0.584063
C1	No	A	Soil	2010	41	0.86049
C1	No	A	Soil	2010	42	1.23564
C1	No	A	Soil	2010	43	3.12909
C1	No	A	Soil	2010	44	5.91782
C1	No	A	Soil	2010	45	1.297
C1	No	A	Soil	2010	46	2.09956
C1	No	A	Soil	2010	47	2.69643
C1	No	A	Soil	2010	48	3.59045
C1	No	A	Soil	2010	49	6.73502
C1	No	A	Soil	2010	50	7.6921
C1	No	A	Soil	2010	51	6.89998
C1	No	A	Soil	2010	52	5.84012
C1	No	A	Soil	2010	53	2.32186
C1	No	A	Soil	2010	54	3.93515
C1	No	A	Soil	2010	55	4.11032
C1	No	A	Soil	2010	56	5.47579
C1	No	A	Soil	2010	57	3.19974
C1	No	A	Soil	2010	58	6.52996
C1	No	A	Soil	2010	59	6.76926
C1	No	A	Soil	2010	60	5.25395
C1	No	A	Soil	2010	61	5.6383
C1	No	A	Soil	2010	62	6.15043
C1	No	A	Soil	2010	63	8.55259
C1	No	A	Soil	2010	64	12.1507
C1	No	A	Soil	2010	65	12.161
C1	No	A	Soil	2010	66	11.3665
C1	No	A	Soil	2010	67	10.3779
C1	No	A	Soil	2010	68	12.2466
C1	No	A	Soil	2010	69	10.1698
C1	No	A	Soil	2010	70	10.1365
C1	No	A	Soil	2010	71	9.78309
C1	No	A	Soil	2010	72	10.2389
C1	No	A	Soil	2010	73	8.43497
C1	No	A	Soil	2010	74	10.0496
C1	No	A	Soil	2010	75	9.52708
C1	No	A	Soil	2010	76	8.02451
C1	No	A	Soil	2010	77	9.46533
C1	No	A	Soil	2010	78	12.0319
C1	No	A	Soil	2010	79	2.10567
C1	No	A	Soil	2010	80	2.46056
C1	No	A	Soil	2010	81	6.72608
C1	No	A	Soil	2010	82	10.5711
C1	No	A	Soil	2010	83	12.3766
C1	No	A	Soil	2010	84	10.1858
C1	No	A	Soil	2010	85	10.1592
C1	No	A	Soil	2010	86	10.1768
C1	No	A	Soil	2010	87	9.52766
C1	No	A	Soil	2010	88	11.1109
C1	No	A	Soil	2010	89	14.5522
C1	No	A	Soil	2010	90	17.6843
C1	No	A	Soil	2010	91	18.3683
C1	No	A	Soil	2010	92	16.091
C1	No	A	Soil	2010	93	13.3891
C1	No	A	Soil	2010	94	17.4775
C1	No	A	Soil	2010	95	18.2009
C1	No	A	Soil	2010	96	19.6502
C1	No	A	Soil	2010	97	11.5941
C1	No	A	Soil	2010	98	10.6346
C1	No	A	Soil	2010	99	12.6702
C1	No	A	Soil	2010	100	15.9859
C1	No	A	Soil	2010	101	17.5185
C1	No	A	Soil	2010	102	17.5129
C1	No	A	Soil	2010	103	16.5601
C1	No	A	Soil	2010	104	16.7186
C1	No	A	Soil	2010	105	17.0382
C1	No	A	Soil	2010	106	16.081
C1	No	A	Soil	2010	107	13.2906
C1	No	A	Soil	2010	108	12.9641
C1	No	A	Soil	2010	109	13.5226
C1	No	A	Soil	2010	110	13.4972
C1	No	A	Soil	2010	111	16.3951
C1	No	A	Soil	2010	112	16.7098
C1	No	A	Soil	2010	113	17.4406
C1	No	A	Soil	2010	114	15.8745
C1	No	A	Soil	2010	115	15.677
C1	No	A	Soil	2010	116	13.0778
C1	No	A	Soil	2010	117	13.0936
C1	No	A	Soil	2010	118	14.8818
C1	No	A	Soil	2010	119	19.2845
C1	No	A	Soil	2010	120	18.5889
C1	No	A	Soil	2010	121	15.3845
C1	No	A	Soil	2010	122	16.6837
C1	No	A	Soil	2010	123	14.3668
C1	No	A	Soil	2010	124	17.0077
C1	No	A	Soil	2010	125	18.812
C1	No	A	Soil	2010	126	19.969
C1	No	A	Soil	2010	127	19.2743
C1	No	A	Soil	2010	128	16.3564
C1	No	A	Soil	2010	129	14.915
C1	No	A	Soil	2010	130	17.2497
C1	No	A	Soil	2010	131	18.6405
C1	No	A	Soil	2010	132	20.0706
C1	No	A	Soil	2010	133	16.2435
C1	No	A	Soil	2010	134	15.1385
C1	No	A	Soil	2010	135	16.8879
C1	No	A	Soil	2010	136	18.1273
C1	No	A	Soil	2010	137	17.8645
C1	No	A	Soil	2010	138	18.1346
C1	No	A	Soil	2010	139	19.4549
C1	No	A	Soil	2010	140	19.8365
C1	No	A	Soil	2010	141	19.9402
C1	No	A	Soil	2010	142	21.8749
C1	No	A	Soil	2010	143	22.8693
C1	No	A	Soil	2010	144	22.9925
C1	No	A	Soil	2010	145	22.1518
C1	No	A	Soil	2010	146	22.4656
C1	No	A	Soil	2010	147	22.357
C1	No	A	Soil	2010	148	22.5861
C1	No	A	Soil	2010	149	22.753
C1	No	A	Soil	2010	150	23.536
C1	No	A	Soil	2010	151	23.075
C1	No	A	Soil	2010	152	25.1755
C1	No	A	Soil	2010	153	25.4447
C1	No	A	Soil	2010	154	24.0786
C1	No	A	Soil	2010	155	24.8847
C1	No	A	Soil	2010	156	25.8404
C1	No	A	Soil	2010	157	25.7982
C1	No	A	Soil	2010	158	25.3952
C1	No	A	Soil	2010	159	27.4543
C1	No	A	Soil	2010	160	25.9991
C1	No	A	Soil	2010	161	25.0933
C1	No	A	Soil	2010	162	27.0372
C1	No	A	Soil	2010	163	27.619
C1	No	A	Soil	2010	164	27.9071
C1	No	A	Soil	2010	165	22.8797
C1	No	A	Soil	2010	166	22.4772
C1	No	A	Soil	2010	167	25.0019
C1	No	A	Soil	2010	168	26.2551
C1	No	A	Soil	2010	169	26.9782
C1	No	A	Soil	2010	170	27.0954
C1	No	A	Soil	2010	171	27.274
C1	No	A	Soil	2010	172	27.1452
C1	No	A	Soil	2010	173	27.7929
C1	No	A	Soil	2010	174	27.3978
C1	No	A	Soil	2010	175	27.3597
C1	No	A	Soil	2010	176	27.0461
C1	No	A	Soil	2010	177	27.8316
C1	No	A	Soil	2010	178	26.13
C1	No	A	Soil	2010	179	24.3045
C1	No	A	Soil	2010	180	25.183
C1	No	A	Soil	2010	181	24.7677
C1	No	A	Soil	2010	182	25.2175
C1	No	A	Soil	2010	183	25.2102
C1	No	A	Soil	2010	184	24.151
C1	No	A	Soil	2010	185	24.418
C1	No	A	Soil	2010	186	25.2763
C1	No	A	Soil	2010	187	25.8196
C1	No	A	Soil	2010	188	25.4843
C1	No	A	Soil	2010	189	24.7857
C1	No	A	Soil	2010	190	24.1227
C1	No	A	Soil	2010	191	24.6581
C1	No	A	Soil	2010	192	26.064
C1	No	A	Soil	2010	193	24.8084
C1	No	A	Soil	2010	194	26.337
C1	No	A	Soil	2010	195	27.2106
C1	No	A	Soil	2010	196	27.4072
C1	No	A	Soil	2010	197	27.5949
C1	No	A	Soil	2010	198	27.6073
C1	No	A	Soil	2010	199	27.2083
C1	No	A	Soil	2010	200	27.256
C1	No	A	Soil	2010	201	27.5094
C1	No	A	Soil	2010	202	27.2449
C1	No	A	Soil	2010	203	27.2119
C1	No	A	Soil	2010	204	27.8669
C1	No	A	Soil	2010	205	27.6135
C1	No	A	Soil	2010	206	27.0095
C1	No	A	Soil	2010	207	26.5968
C1	No	A	Soil	2010	208	24.9919
C1	No	A	Soil	2010	209	25.8443
C1	No	A	Soil	2010	210	26.3171
C1	No	A	Soil	2010	211	26.4665
C1	No	A	Soil	2010	212	26.7785
C1	No	A	Soil	2010	213	27.8417
C1	No	A	Soil	2010	214	27.6252
C1	No	A	Soil	2010	215	27.5991
C1	No	A	Soil	2010	216	27.8879
C1	No	A	Soil	2010	217	27.4323
C1	No	A	Soil	2010	218	27.4718
C1	No	A	Soil	2010	219	28.0549
C1	No	A	Soil	2010	220	28.1922
C1	No	A	Soil	2010	221	28.3944
C1	No	A	Soil	2010	222	28.379
C1	No	A	Soil	2010	223	28.6687
C1	No	A	Soil	2010	224	29.1226
C1	No	A	Soil	2010	225	29.8807
C1	No	A	Soil	2010	226	30.0523
C1	No	A	Soil	2010	227	29.2303
C1	No	A	Soil	2010	228	28.7727
C1	No	A	Soil	2010	229	28.3048
C1	No	A	Soil	2010	230	28.3778
C1	No	A	Soil	2010	231	28.995
C1	No	A	Soil	2010	232	30.9617
C1	No	A	Soil	2010	233	30.1303
C1	No	A	Soil	2010	234	30.2483
C1	No	A	Soil	2010	235	30.3962
C1	No	A	Soil	2010	236	24.0264
C1	No	A	Soil	2010	237	22.8712
C1	No	A	Soil	2010	238	23.2101
C1	No	A	Soil	2010	239	24.1004
C1	No	A	Soil	2010	240	24.7252
C1	No	A	Soil	2010	241	26.8608
C1	No	A	Soil	2010	242	27.9995
C1	No	A	Soil	2010	243	28.3041
C1	No	A	Soil	2010	244	25.4467
C1	No	A	Soil	2010	245	24.809
C1	No	A	Soil	2010	246	20.4534
C1	No	A	Soil	2010	247	19.8291
C1	No	A	Soil	2010	248	22.343
C1	No	A	Soil	2010	249	25.8817
C1	No	A	Soil	2010	250	23.8991
C1	No	A	Soil	2010	251	22.6051
C1	No	A	Soil	2010	252	23.7895
C1	No	A	Soil	2010	253	25.8215
C1	No	A	Soil	2010	254	24.9436
C1	No	A	Soil	2010	255	23.6402
C1	No	A	Soil	2010	256	24.0389
C1	No	A	Soil	2010	257	24.6797
C1	No	A	Soil	2010	258	24.9744
C1	No	A	Soil	2010	259	24.7808
C1	No	A	Soil	2010	260	24.4216
C1	No	A	Soil	2010	261	24.4649
C1	No	A	Soil	2010	262	24.2709
C1	No	A	Soil	2010	263	24.1075
C1	No	A	Soil	2010	264	24.3828
C1	No	A	Soil	2010	265	24.6076
C1	No	A	Soil	2010	266	24.495
C1	No	A	Soil	2010	267	24.1194
C1	No	A	Soil	2010	268	22.8208
C1	No	A	Soil	2010	269	19.3386
C1	No	A	Soil	2010	270	17.5918
C1	No	A	Soil	2010	271	18.6564
C1	No	A	Soil	2010	272	19.0166
C1	No	A	Soil	2010	273	19.0724
C1	No	A	Soil	2010	274	18.6319
C1	No	A	Soil	2010	275	18.0801
C1	No	A	Soil	2010	276	15.9148
C1	No	A	Soil	2010	277	15.3191
C1	No	A	Soil	2010	278	16.118
C1	No	A	Soil	2010	279	17.4439
C1	No	A	Soil	2010	280	18.669
C1	No	A	Soil	2010	281	18.5176
C1	No	A	Soil	2010	282	18.7434
C1	No	A	Soil	2010	283	19.5005
C1	No	A	Soil	2010	284	18.2077
C1	No	A	Soil	2010	285	17.6808
C1	No	A	Soil	2010	286	16.8605
C1	No	A	Soil	2010	287	15.7539
C1	No	A	Soil	2010	288	16.8127
C1	No	A	Soil	2010	289	16.7978
C1	No	A	Soil	2010	290	16.5458
C1	No	A	Soil	2010	291	17.5023
C1	No	A	Soil	2010	292	17.9057
C1	No	A	Soil	2010	293	17.0247
C1	No	A	Soil	2010	294	17.1155
C1	No	A	Soil	2010	295	17.2199
C1	No	A	Soil	2010	296	17.69
C1	No	A	Soil	2010	297	17.5858
C1	No	A	Soil	2010	298	16.7807
C1	No	A	Soil	2010	299	15.9797
C1	No	A	Soil	2010	300	14.508
C1	No	A	Soil	2010	301	12.8863
C1	No	A	Soil	2010	302	12.8569
C1	No	A	Soil	2010	303	13.7653
C1	No	A	Soil	2010	304	14.8109
C1	No	A	Soil	2010	305	13.8374
C1	No	A	Soil	2010	306	13.5265
C1	No	A	Soil	2010	307	13.3678
C1	No	A	Soil	2010	308	12.2561
C1	No	A	Soil	2010	309	10.175
C1	No	A	Soil	2010	310	10.7315
C1	No	A	Soil	2010	311	12.1721
C1	No	A	Soil	2010	312	14.2255
C1	No	A	Soil	2010	313	15.2748
C1	No	A	Soil	2010	314	14.7931
C1	No	A	Soil	2010	315	16
C1	No	A	Soil	2010	316	14.6368
C1	No	A	Soil	2010	317	11.288
C1	No	A	Soil	2010	318	10.3537
C1	No	A	Soil	2010	319	11.0159
C1	No	A	Soil	2010	320	10.8959
C1	No	A	Soil	2010	321	10.5172
C1	No	A	Soil	2010	322	8.38056
C1	No	A	Soil	2010	323	9.17554
C1	No	A	Soil	2010	324	12.1882
C1	No	A	Soil	2010	325	14.9956
C1	No	A	Soil	2010	326	15.3526
C1	No	A	Soil	2010	327	11.677
C1	No	A	Soil	2010	328	15.6097
C1	No	A	Soil	2010	329	7.12237
C1	No	A	Soil	2010	330	5.8224
C1	No	A	Soil	2010	331	6.71593
C1	No	A	Soil	2010	332	8.89169
C1	No	A	Soil	2010	333	10.9046
C1	No	A	Soil	2010	334	5.95099
C1	No	A	Soil	2010	335	5.50033
C1	No	A	Soil	2010	336	6.35183
C1	No	A	Soil	2010	337	7.8584
C1	No	A	Soil	2010	338	8.18262
C1	No	A	Soil	2010	339	4.95499
C1	No	A	Soil	2010	340	3.82664
C1	No	A	Soil	2010	341	5.24758
C1	No	A	Soil	2010	342	6.38446
C1	No	A	Soil	2010	343	6.18302
C1	No	A	Soil	2010	344	7.09303
C1	No	A	Soil	2010	345	7.83848
C1	No	A	Soil	2010	346	3.16803
C1	No	A	Soil	2010	347	2.92931
C1	No	A	Soil	2010	348	4.68122
C1	No	A	Soil	2010	349	7.28543
C1	No	A	Soil	2010	350	6.48849
C1	No	A	Soil	2010	351	6.76564
C1	No	A	Soil	2010	352	6.42462
C1	No	A	Soil	2010	353	6.16043
C1	No	A	Soil	2010	354	9.18634
C1	No	A	Soil	2010	355	8.39986
C1	No	A	Soil	2010	356	6.07811
C1	No	A	Soil	2010	357	5.95495
C1	No	A	Soil	2010	358	6.40874
C1	No	A	Soil	2010	359	3.59557
C1	No	A	Soil	2010	360	1.1205
C1	No	A	Soil	2010	361	3.16052
C1	No	A	Soil	2010	362	5.06
C1	No	A	Soil	2010	363	9.07084
C1	No	A	Soil	2010	364	11.1312
C1	No	A	Soil	2010	365	7.99864
C2	No	B	Soil	2010	1	3.18735
C2	No	B	Soil	2010	2	3.13261
C2	No	B	Soil	2010	3	3.26664
C2	No	B	Soil	2010	4	2.71494
C2	No	B	Soil	2010	5	3.01363
C2	No	B	Soil	2010	6	3.31135
C2	No	B	Soil	2010	7	2.10086
C2	No	B	Soil	2010	8	0.990896
C2	No	B	Soil	2010	9	0.381302
C2	No	B	Soil	2010	10	0.27276
C2	No	B	Soil	2010	11	0.333062
C2	No	B	Soil	2010	12	0.535479
C2	No	B	Soil	2010	13	1.78624
C2	No	B	Soil	2010	14	5.23648
C2	No	B	Soil	2010	15	6.3519
C2	No	B	Soil	2010	16	6.77172
C2	No	B	Soil	2010	17	6.82864
C2	No	B	Soil	2010	18	6.79278
C2	No	B	Soil	2010	19	7.10935
C2	No	B	Soil	2010	20	7.55742
C2	No	B	Soil	2010	21	7.86477
C2	No	B	Soil	2010	22	7.68288
C2	No	B	Soil	2010	23	9.24469
C2	No	B	Soil	2010	24	7.84636
C2	No	B	Soil	2010	25	6.44763
C2	No	B	Soil	2010	26	5.58168
C2	No	B	Soil	2010	27	7.6042
C2	No	B	Soil	2010	28	6.26641
C2	No	B	Soil	2010	29	4.69943
C2	No	B	Soil	2010	30	4.58748
C2	No	B	Soil	2010	31	4.39576
C2	No	B	Soil	2010	32	4.30819
C2	No	B	Soil	2010	33	4.15991
C2	No	B	Soil	2010	34	3.96446
C2	No	B	Soil	2010	35	4.57441
C2	No	B	Soil	2010	36	6.08941
C2	No	B	Soil	2010	37	5.26876
C2	No	B	Soil	2010	38	5.3633
C2	No	B	Soil	2010	39	5.32496
C2	No	B	Soil	2010	40	3.56815
C2	No	B	Soil	2010	41	3.06119
C2	No	B	Soil	2010	42	3.74847
C2	No	B	Soil	2010	43	4.41302
C2	No	B	Soil	2010	44	5.71803
C2	No	B	Soil	2010	45	4.52374
C2	No	B	Soil	2010	46	3.57018
C2	No	B	Soil	2010	47	3.45901
C2	No	B	Soil	2010	48	4.04969
C2	No	B	Soil	2010	49	5.29679
C2	No	B	Soil	2010	50	6.83361
C2	No	B	Soil	2010	51	7.16223
C2	No	B	Soil	2010	52	7.37698
C2	No	B	Soil	2010	53	5.28552
C2	No	B	Soil	2010	54	5.21955
C2	No	B	Soil	2010	55	5.17042
C2	No	B	Soil	2010	56	5.68826
C2	No	B	Soil	2010	57	5.50745
C2	No	B	Soil	2010	58	5.9427
C2	No	B	Soil	2010	59	6.7135
C2	No	B	Soil	2010	60	6.64878
C2	No	B	Soil	2010	61	6.28286
C2	No	B	Soil	2010	62	6.31909
C2	No	B	Soil	2010	63	7.4173
C2	No	B	Soil	2010	64	9.38418
C2	No	B	Soil	2010	65	10.5932
C2	No	B	Soil	2010	66	10.8513
C2	No	B	Soil	2010	67	10.5927
C2	No	B	Soil	2010	68	11.3086
C2	No	B	Soil	2010	69	10.3832
C2	No	B	Soil	2010	70	10.1565
C2	No	B	Soil	2010	71	10.0551
C2	No	B	Soil	2010	72	10.0913
C2	No	B	Soil	2010	73	9.43635
C2	No	B	Soil	2010	74	10.3521
C2	No	B	Soil	2010	75	10.451
C2	No	B	Soil	2010	76	9.51177
C2	No	B	Soil	2010	77	9.75208
C2	No	B	Soil	2010	78	11.0842
C2	No	B	Soil	2010	79	7.91083
C2	No	B	Soil	2010	80	6.62765
C2	No	B	Soil	2010	81	7.53831
C2	No	B	Soil	2010	82	9.41184
C2	No	B	Soil	2010	83	11.4523
C2	No	B	Soil	2010	84	10.9844
C2	No	B	Soil	2010	85	10.2401
C2	No	B	Soil	2010	86	10.9894
C2	No	B	Soil	2010	87	10.4927
C2	No	B	Soil	2010	88	10.7921
C2	No	B	Soil	2010	89	12.4497
C2	No	B	Soil	2010	90	14.3138
C2	No	B	Soil	2010	91	15.591
C2	No	B	Soil	2010	92	15.71
C2	No	B	Soil	2010	93	13.7253
C2	No	B	Soil	2010	94	15.3011
C2	No	B	Soil	2010	95	16.7431
C2	No	B	Soil	2010	96	17.4766
C2	No	B	Soil	2010	97	14.8132
C2	No	B	Soil	2010	98	12.8451
C2	No	B	Soil	2010	99	13.0819
C2	No	B	Soil	2010	100	14.7528
C2	No	B	Soil	2010	101	16.0249
C2	No	B	Soil	2010	102	16.6533
C2	No	B	Soil	2010	103	16.246
C2	No	B	Soil	2010	104	16.3178
C2	No	B	Soil	2010	105	16.437
C2	No	B	Soil	2010	106	16.5354
C2	No	B	Soil	2010	107	15.0011
C2	No	B	Soil	2010	108	14.2464
C2	No	B	Soil	2010	109	14.32
C2	No	B	Soil	2010	110	14.3864
C2	No	B	Soil	2010	111	15.9431
C2	No	B	Soil	2010	112	16.7711
C2	No	B	Soil	2010	113	17.7418
C2	No	B	Soil	2010	114	17.0697
C2	No	B	Soil	2010	115	16.5465
C2	No	B	Soil	2010	116	15.2915
C2	No	B	Soil	2010	117	14.3792
C2	No	B	Soil	2010	118	14.7258
C2	No	B	Soil	2010	119	17.1223
C2	No	B	Soil	2010	120	17.7351
C2	No	B	Soil	2010	121	16.1797
C2	No	B	Soil	2010	122	16.2321
C2	No	B	Soil	2010	123	15.358
C2	No	B	Soil	2010	124	15.7043
C2	No	B	Soil	2010	125	17.2432
C2	No	B	Soil	2010	126	17.6877
C2	No	B	Soil	2010	127	18.2496
C2	No	B	Soil	2010	128	16.4146
C2	No	B	Soil	2010	129	15.8941
C2	No	B	Soil	2010	130	16.65
C2	No	B	Soil	2010	131	17.382
C2	No	B	Soil	2010	132	18.7457
C2	No	B	Soil	2010	133	17.3313
C2	No	B	Soil	2010	134	16.1161
C2	No	B	Soil	2010	135	16.7875
C2	No	B	Soil	2010	136	17.7252
C2	No	B	Soil	2010	137	17.7854
C2	No	B	Soil	2010	138	17.8113
C2	No	B	Soil	2010	139	18.7222
C2	No	B	Soil	2010	140	19.0732
C2	No	B	Soil	2010	141	18.9178
C2	No	B	Soil	2010	142	20.4103
C2	No	B	Soil	2010	143	21.2823
C2	No	B	Soil	2010	144	21.6265
C2	No	B	Soil	2010	145	21.3307
C2	No	B	Soil	2010	146	21.3705
C2	No	B	Soil	2010	147	21.3399
C2	No	B	Soil	2010	148	21.5903
C2	No	B	Soil	2010	149	21.538
C2	No	B	Soil	2010	150	21.8418
C2	No	B	Soil	2010	151	22.2519
C2	No	B	Soil	2010	152	22.8815
C2	No	B	Soil	2010	153	23.2022
C2	No	B	Soil	2010	154	22.9264
C2	No	B	Soil	2010	155	23.0183
C2	No	B	Soil	2010	156	23.2693
C2	No	B	Soil	2010	157	23.7393
C2	No	B	Soil	2010	158	23.5972
C2	No	B	Soil	2010	159	24.4389
C2	No	B	Soil	2010	160	24.1305
C2	No	B	Soil	2010	161	23.8171
C2	No	B	Soil	2010	162	24.4586
C2	No	B	Soil	2010	163	24.7642
C2	No	B	Soil	2010	164	25.0128
C2	No	B	Soil	2010	165	23.6788
C2	No	B	Soil	2010	166	22.6397
C2	No	B	Soil	2010	167	23.6861
C2	No	B	Soil	2010	168	24.4569
C2	No	B	Soil	2010	169	25.0603
C2	No	B	Soil	2010	170	25.3206
C2	No	B	Soil	2010	171	25.4618
C2	No	B	Soil	2010	172	25.3468
C2	No	B	Soil	2010	173	25.7303
C2	No	B	Soil	2010	174	25.6203
C2	No	B	Soil	2010	175	25.7441
C2	No	B	Soil	2010	176	25.6185
C2	No	B	Soil	2010	177	25.8077
C2	No	B	Soil	2010	178	25.6605
C2	No	B	Soil	2010	179	24.7841
C2	No	B	Soil	2010	180	24.7039
C2	No	B	Soil	2010	181	24.2405
C2	No	B	Soil	2010	182	24.3471
C2	No	B	Soil	2010	183	24.6086
C2	No	B	Soil	2010	184	24.4541
C2	No	B	Soil	2010	185	24.4422
C2	No	B	Soil	2010	186	24.8203
C2	No	B	Soil	2010	187	25.1825
C2	No	B	Soil	2010	188	24.9606
C2	No	B	Soil	2010	189	24.7324
C2	No	B	Soil	2010	190	24.4366
C2	No	B	Soil	2010	191	24.2414
C2	No	B	Soil	2010	192	25.136
C2	No	B	Soil	2010	193	24.7911
C2	No	B	Soil	2010	194	25.4298
C2	No	B	Soil	2010	195	26.1225
C2	No	B	Soil	2010	196	26.2553
C2	No	B	Soil	2010	197	26.3656
C2	No	B	Soil	2010	198	26.4709
C2	No	B	Soil	2010	199	26.2284
C2	No	B	Soil	2010	200	26.244
C2	No	B	Soil	2010	201	26.3481
C2	No	B	Soil	2010	202	26.1961
C2	No	B	Soil	2010	203	26.0136
C2	No	B	Soil	2010	204	26.3364
C2	No	B	Soil	2010	205	26.3493
C2	No	B	Soil	2010	206	25.9814
C2	No	B	Soil	2010	207	25.6598
C2	No	B	Soil	2010	208	25.3166
C2	No	B	Soil	2010	209	25.4897
C2	No	B	Soil	2010	210	25.658
C2	No	B	Soil	2010	211	25.573
C2	No	B	Soil	2010	212	25.6745
C2	No	B	Soil	2010	213	26.2169
C2	No	B	Soil	2010	214	26.1058
C2	No	B	Soil	2010	215	25.9918
C2	No	B	Soil	2010	216	26.0942
C2	No	B	Soil	2010	217	26.3624
C2	No	B	Soil	2010	218	26.2125
C2	No	B	Soil	2010	219	26.4889
C2	No	B	Soil	2010	220	26.6119
C2	No	B	Soil	2010	221	26.6492
C2	No	B	Soil	2010	222	26.6422
C2	No	B	Soil	2010	223	26.7119
C2	No	B	Soil	2010	224	26.9725
C2	No	B	Soil	2010	225	27.2613
C2	No	B	Soil	2010	226	27.4153
C2	No	B	Soil	2010	227	27.4546
C2	No	B	Soil	2010	228	27.4018
C2	No	B	Soil	2010	229	27.2006
C2	No	B	Soil	2010	230	27.0982
C2	No	B	Soil	2010	231	26.842
C2	No	B	Soil	2010	232	27.8507
C2	No	B	Soil	2010	233	27.7417
C2	No	B	Soil	2010	234	27.7963
C2	No	B	Soil	2010	235	27.9403
C2	No	B	Soil	2010	236	26.4434
C2	No	B	Soil	2010	237	25.186
C2	No	B	Soil	2010	238	24.229
C2	No	B	Soil	2010	239	24.1693
C2	No	B	Soil	2010	240	24.3805
C2	No	B	Soil	2010	241	25.3254
C2	No	B	Soil	2010	242	26.477
C2	No	B	Soil	2010	243	27.0251
C2	No	B	Soil	2010	244	26.2709
C2	No	B	Soil	2010	245	25.7377
C2	No	B	Soil	2010	246	23.74
C2	No	B	Soil	2010	247	22.06
C2	No	B	Soil	2010	248	22.5702
C2	No	B	Soil	2010	249	24.5199
C2	No	B	Soil	2010	250	24.4873
C2	No	B	Soil	2010	251	23.8794
C2	No	B	Soil	2010	252	24.1872
C2	No	B	Soil	2010	253	25.7621
C2	No	B	Soil	2010	254	25.8793
C2	No	B	Soil	2010	255	25.0841
C2	No	B	Soil	2010	256	25.1366
C2	No	B	Soil	2010	257	25.7297
C2	No	B	Soil	2010	258	25.7396
C2	No	B	Soil	2010	259	25.7774
C2	No	B	Soil	2010	260	25.4302
C2	No	B	Soil	2010	261	25.2735
C2	No	B	Soil	2010	262	25.1446
C2	No	B	Soil	2010	263	24.8562
C2	No	B	Soil	2010	264	24.9209
C2	No	B	Soil	2010	265	25.0286
C2	No	B	Soil	2010	266	24.9203
C2	No	B	Soil	2010	267	25.1986
C2	No	B	Soil	2010	268	24.2025
C2	No	B	Soil	2010	269	23.1439
C2	No	B	Soil	2010	270	20.9852
C2	No	B	Soil	2010	271	21.1617
C2	No	B	Soil	2010	272	21.1495
C2	No	B	Soil	2010	273	21.2188
C2	No	B	Soil	2010	274	20.7854
C2	No	B	Soil	2010	275	20.4856
C2	No	B	Soil	2010	276	19.1915
C2	No	B	Soil	2010	277	18.2466
C2	No	B	Soil	2010	278	18.3602
C2	No	B	Soil	2010	279	18.8314
C2	No	B	Soil	2010	280	19.5591
C2	No	B	Soil	2010	281	19.675
C2	No	B	Soil	2010	282	19.6233
C2	No	B	Soil	2010	283	20.0298
C2	No	B	Soil	2010	284	19.6019
C2	No	B	Soil	2010	285	19.2511
C2	No	B	Soil	2010	286	19.2378
C2	No	B	Soil	2010	287	17.5098
C2	No	B	Soil	2010	288	17.936
C2	No	B	Soil	2010	289	18.0406
C2	No	B	Soil	2010	290	17.8809
C2	No	B	Soil	2010	291	18.3418
C2	No	B	Soil	2010	292	19.301
C2	No	B	Soil	2010	293	18.5068
C2	No	B	Soil	2010	294	18.2714
C2	No	B	Soil	2010	295	18.2904
C2	No	B	Soil	2010	296	18.6997
C2	No	B	Soil	2010	297	18.3663
C2	No	B	Soil	2010	298	17.6354
C2	No	B	Soil	2010	299	17.3258
C2	No	B	Soil	2010	300	16.2893
C2	No	B	Soil	2010	301	14.8604
C2	No	B	Soil	2010	302	14.1773
C2	No	B	Soil	2010	303	14.6521
C2	No	B	Soil	2010	304	15.4031
C2	No	B	Soil	2010	305	15.4651
C2	No	B	Soil	2010	306	15.4415
C2	No	B	Soil	2010	307	15.1189
C2	No	B	Soil	2010	308	14.2261
C2	No	B	Soil	2010	309	12.6658
C2	No	B	Soil	2010	310	12.5114
C2	No	B	Soil	2010	311	13.288
C2	No	B	Soil	2010	312	14.6628
C2	No	B	Soil	2010	313	15.6337
C2	No	B	Soil	2010	314	15.8047
C2	No	B	Soil	2010	315	16.2653
C2	No	B	Soil	2010	316	16.2994
C2	No	B	Soil	2010	317	13.8035
C2	No	B	Soil	2010	318	12.2771
C2	No	B	Soil	2010	319	12.9657
C2	No	B	Soil	2010	320	12.6128
C2	No	B	Soil	2010	321	12.266
C2	No	B	Soil	2010	322	11.4564
C2	No	B	Soil	2010	323	11.0484
C2	No	B	Soil	2010	324	12.932
C2	No	B	Soil	2010	325	15.099
C2	No	B	Soil	2010	326	16.0117
C2	No	B	Soil	2010	327	13.8953
C2	No	B	Soil	2010	328	15.5051
C2	No	B	Soil	2010	329	12.5549
C2	No	B	Soil	2010	330	9.65323
C2	No	B	Soil	2010	331	9.64198
C2	No	B	Soil	2010	332	10.4646
C2	No	B	Soil	2010	333	12.4227
C2	No	B	Soil	2010	334	9.8226
C2	No	B	Soil	2010	335	8.60661
C2	No	B	Soil	2010	336	9.07458
C2	No	B	Soil	2010	337	9.77865
C2	No	B	Soil	2010	338	10.546
C2	No	B	Soil	2010	339	9.0576
C2	No	B	Soil	2010	340	7.62689
C2	No	B	Soil	2010	341	7.89101
C2	No	B	Soil	2010	342	8.93812
C2	No	B	Soil	2010	343	8.53526
C2	No	B	Soil	2010	344	9.01125
C2	No	B	Soil	2010	345	9.84458
C2	No	B	Soil	2010	346	7.49355
C2	No	B	Soil	2010	347	6.47867
C2	No	B	Soil	2010	348	7.25169
C2	No	B	Soil	2010	349	8.57975
C2	No	B	Soil	2010	350	9.01562
C2	No	B	Soil	2010	351	8.77448
C2	No	B	Soil	2010	352	8.1375
C2	No	B	Soil	2010	353	7.98417
C2	No	B	Soil	2010	354	9.95187
C2	No	B	Soil	2010	355	10.0249
C2	No	B	Soil	2010	356	9.17281
C2	No	B	Soil	2010	357	8.24062
C2	No	B	Soil	2010	358	8.775
C2	No	B	Soil	2010	359	7.39836
C2	No	B	Soil	2010	360	5.32198
C2	No	B	Soil	2010	361	5.69339
C2	No	B	Soil	2010	362	6.66455
C2	No	B	Soil	2010	363	9.33479
C2	No	B	Soil	2010	364	11.3588
C2	No	B	Soil	2010	365	9.70677
C3	No	C	Soil	2010	1	3.85032
C3	No	C	Soil	2010	2	3.50708
C3	No	C	Soil	2010	3	3.57558
C3	No	C	Soil	2010	4	3.34041
C3	No	C	Soil	2010	5	3.40048
C3	No	C	Soil	2010	6	3.30517
C3	No	C	Soil	2010	7	2.81818
C3	No	C	Soil	2010	8	1.68352
C3	No	C	Soil	2010	9	1.13702
C3	No	C	Soil	2010	10	0.911104
C3	No	C	Soil	2010	11	1.00913
C3	No	C	Soil	2010	12	1.3051
C3	No	C	Soil	2010	13	2.08049
C3	No	C	Soil	2010	14	4.07321
C3	No	C	Soil	2010	15	5.44855
C3	No	C	Soil	2010	16	6.00465
C3	No	C	Soil	2010	17	6.36672
C3	No	C	Soil	2010	18	6.51019
C3	No	C	Soil	2010	19	6.8126
C3	No	C	Soil	2010	20	7.26882
C3	No	C	Soil	2010	21	7.66802
C3	No	C	Soil	2010	22	7.57178
C3	No	C	Soil	2010	23	8.71906
C3	No	C	Soil	2010	24	8.20281
C3	No	C	Soil	2010	25	7.14233
C3	No	C	Soil	2010	26	6.47471
C3	No	C	Soil	2010	27	7.34603
C3	No	C	Soil	2010	28	7.01905
C3	No	C	Soil	2010	29	5.25145
C3	No	C	Soil	2010	30	4.79783
C3	No	C	Soil	2010	31	4.64491
C3	No	C	Soil	2010	32	4.54627
C3	No	C	Soil	2010	33	4.30404
C3	No	C	Soil	2010	34	4.06491
C3	No	C	Soil	2010	35	4.07599
C3	No	C	Soil	2010	36	5.22781
C3	No	C	Soil	2010	37	5.44305
C3	No	C	Soil	2010	38	5.4041
C3	No	C	Soil	2010	39	5.43497
C3	No	C	Soil	2010	40	4.49599
C3	No	C	Soil	2010	41	3.84697
C3	No	C	Soil	2010	42	4.10572
C3	No	C	Soil	2010	43	4.37702
C3	No	C	Soil	2010	44	5.29113
C3	No	C	Soil	2010	45	5.13847
C3	No	C	Soil	2010	46	4.28098
C3	No	C	Soil	2010	47	4.13207
C3	No	C	Soil	2010	48	4.49195
C3	No	C	Soil	2010	49	5.12111
C3	No	C	Soil	2010	50	6.2891
C3	No	C	Soil	2010	51	6.9103
C3	No	C	Soil	2010	52	7.27603
C3	No	C	Soil	2010	53	5.71358
C3	No	C	Soil	2010	54	5.30261
C3	No	C	Soil	2010	55	5.15203
C3	No	C	Soil	2010	56	5.5031
C3	No	C	Soil	2010	57	5.57191
C3	No	C	Soil	2010	58	5.76045
C3	No	C	Soil	2010	59	6.46634
C3	No	C	Soil	2010	60	6.52105
C3	No	C	Soil	2010	61	6.21524
C3	No	C	Soil	2010	62	6.32639
C3	No	C	Soil	2010	63	7.09423
C3	No	C	Soil	2010	64	8.68642
C3	No	C	Soil	2010	65	10.1146
C3	No	C	Soil	2010	66	10.5407
C3	No	C	Soil	2010	67	10.408
C3	No	C	Soil	2010	68	10.7757
C3	No	C	Soil	2010	69	10.4972
C3	No	C	Soil	2010	70	10.1373
C3	No	C	Soil	2010	71	10.1212
C3	No	C	Soil	2010	72	10.1832
C3	No	C	Soil	2010	73	9.84083
C3	No	C	Soil	2010	74	10.2948
C3	No	C	Soil	2010	75	10.4523
C3	No	C	Soil	2010	76	9.81469
C3	No	C	Soil	2010	77	9.82885
C3	No	C	Soil	2010	78	10.8327
C3	No	C	Soil	2010	79	8.62979
C3	No	C	Soil	2010	80	6.72656
C3	No	C	Soil	2010	81	7.40728
C3	No	C	Soil	2010	82	9.21146
C3	No	C	Soil	2010	83	11.1131
C3	No	C	Soil	2010	84	11.0604
C3	No	C	Soil	2010	85	10.5653
C3	No	C	Soil	2010	86	11.0269
C3	No	C	Soil	2010	87	10.6875
C3	No	C	Soil	2010	88	10.9418
C3	No	C	Soil	2010	89	12.2374
C3	No	C	Soil	2010	90	13.8907
C3	No	C	Soil	2010	91	15.2506
C3	No	C	Soil	2010	92	15.7618
C3	No	C	Soil	2010	93	14.3802
C3	No	C	Soil	2010	94	15.2471
C3	No	C	Soil	2010	95	16.4078
C3	No	C	Soil	2010	96	17.2345
C3	No	C	Soil	2010	97	15.6548
C3	No	C	Soil	2010	98	13.8046
C3	No	C	Soil	2010	99	13.7705
C3	No	C	Soil	2010	100	14.9102
C3	No	C	Soil	2010	101	16.0232
C3	No	C	Soil	2010	102	16.6814
C3	No	C	Soil	2010	103	16.5851
C3	No	C	Soil	2010	104	16.6147
C3	No	C	Soil	2010	105	16.6921
C3	No	C	Soil	2010	106	16.8053
C3	No	C	Soil	2010	107	15.4749
C3	No	C	Soil	2010	108	14.6746
C3	No	C	Soil	2010	109	14.5454
C3	No	C	Soil	2010	110	14.5409
C3	No	C	Soil	2010	111	15.7509
C3	No	C	Soil	2010	112	16.5843
C3	No	C	Soil	2010	113	17.6356
C3	No	C	Soil	2010	114	17.3136
C3	No	C	Soil	2010	115	16.7338
C3	No	C	Soil	2010	116	15.7116
C3	No	C	Soil	2010	117	14.7847
C3	No	C	Soil	2010	118	14.9745
C3	No	C	Soil	2010	119	16.9478
C3	No	C	Soil	2010	120	17.9274
C3	No	C	Soil	2010	121	16.6952
C3	No	C	Soil	2010	122	16.5768
C3	No	C	Soil	2010	123	16.0356
C3	No	C	Soil	2010	124	16.0409
C3	No	C	Soil	2010	125	17.2261
C3	No	C	Soil	2010	126	17.688
C3	No	C	Soil	2010	127	18.1641
C3	No	C	Soil	2010	128	16.6565
C3	No	C	Soil	2010	129	16.3364
C3	No	C	Soil	2010	130	16.7078
C3	No	C	Soil	2010	131	17.3884
C3	No	C	Soil	2010	132	18.6052
C3	No	C	Soil	2010	133	17.5933
C3	No	C	Soil	2010	134	15.9354
C3	No	C	Soil	2010	135	16.6241
C3	No	C	Soil	2010	136	17.7184
C3	No	C	Soil	2010	137	17.9788
C3	No	C	Soil	2010	138	18.1534
C3	No	C	Soil	2010	139	18.8522
C3	No	C	Soil	2010	140	19.3536
C3	No	C	Soil	2010	141	19.4223
C3	No	C	Soil	2010	142	20.5885
C3	No	C	Soil	2010	143	21.5273
C3	No	C	Soil	2010	144	21.882
C3	No	C	Soil	2010	145	21.6999
C3	No	C	Soil	2010	146	21.7584
C3	No	C	Soil	2010	147	21.8348
C3	No	C	Soil	2010	148	22.0852
C3	No	C	Soil	2010	149	22.0543
C3	No	C	Soil	2010	150	22.235
C3	No	C	Soil	2010	151	22.6233
C3	No	C	Soil	2010	152	23.0643
C3	No	C	Soil	2010	153	23.3268
C3	No	C	Soil	2010	154	23.2479
C3	No	C	Soil	2010	155	23.2708
C3	No	C	Soil	2010	156	23.449
C3	No	C	Soil	2010	157	23.8936
C3	No	C	Soil	2010	158	23.753
C3	No	C	Soil	2010	159	24.3255
C3	No	C	Soil	2010	160	24.2475
C3	No	C	Soil	2010	161	23.9799
C3	No	C	Soil	2010	162	24.4204
C3	No	C	Soil	2010	163	24.7518
C3	No	C	Soil	2010	164	24.9753
C3	No	C	Soil	2010	165	23.9593
C3	No	C	Soil	2010	166	23.0331
C3	No	C	Soil	2010	167	24.1524
C3	No	C	Soil	2010	168	24.9365
C3	No	C	Soil	2010	169	25.5382
C3	No	C	Soil	2010	170	25.8617
C3	No	C	Soil	2010	171	26.0639
C3	No	C	Soil	2010	172	25.9778
C3	No	C	Soil	2010	173	26.2347
C3	No	C	Soil	2010	174	26.268
C3	No	C	Soil	2010	175	26.4211
C3	No	C	Soil	2010	176	26.2797
C3	No	C	Soil	2010	177	26.375
C3	No	C	Soil	2010	178	26.2906
C3	No	C	Soil	2010	179	25.4172
C3	No	C	Soil	2010	180	25.4119
C3	No	C	Soil	2010	181	25.0034
C3	No	C	Soil	2010	182	24.975
C3	No	C	Soil	2010	183	25.074
C3	No	C	Soil	2010	184	24.7631
C3	No	C	Soil	2010	185	24.8143
C3	No	C	Soil	2010	186	25.3654
C3	No	C	Soil	2010	187	25.8519
C3	No	C	Soil	2010	188	25.5362
C3	No	C	Soil	2010	189	25.1956
C3	No	C	Soil	2010	190	24.8345
C3	No	C	Soil	2010	191	24.8016
C3	No	C	Soil	2010	192	25.6163
C3	No	C	Soil	2010	193	25.322
C3	No	C	Soil	2010	194	25.9992
C3	No	C	Soil	2010	195	26.6508
C3	No	C	Soil	2010	196	26.8126
C3	No	C	Soil	2010	197	26.9817
C3	No	C	Soil	2010	198	27.1636
C3	No	C	Soil	2010	199	27.0159
C3	No	C	Soil	2010	200	26.9399
C3	No	C	Soil	2010	201	26.9697
C3	No	C	Soil	2010	202	26.8576
C3	No	C	Soil	2010	203	26.6599
C3	No	C	Soil	2010	204	26.847
C3	No	C	Soil	2010	205	26.8891
C3	No	C	Soil	2010	206	26.6268
C3	No	C	Soil	2010	207	26.3472
C3	No	C	Soil	2010	208	26.1149
C3	No	C	Soil	2010	209	26.1041
C3	No	C	Soil	2010	210	26.2089
C3	No	C	Soil	2010	211	26.153
C3	No	C	Soil	2010	212	26.2306
C3	No	C	Soil	2010	213	26.6018
C3	No	C	Soil	2010	214	26.5026
C3	No	C	Soil	2010	215	26.3435
C3	No	C	Soil	2010	216	26.3412
C3	No	C	Soil	2010	217	26.5834
C3	No	C	Soil	2010	218	26.3777
C3	No	C	Soil	2010	219	26.5709
C3	No	C	Soil	2010	220	26.6952
C3	No	C	Soil	2010	221	26.7215
C3	No	C	Soil	2010	222	26.6989
C3	No	C	Soil	2010	223	26.7346
C3	No	C	Soil	2010	224	26.8886
C3	No	C	Soil	2010	225	27.0486
C3	No	C	Soil	2010	226	27.1482
C3	No	C	Soil	2010	227	27.0907
C3	No	C	Soil	2010	228	26.9241
C3	No	C	Soil	2010	229	26.947
C3	No	C	Soil	2010	230	26.7736
C3	No	C	Soil	2010	231	26.4545
C3	No	C	Soil	2010	232	27.1269
C3	No	C	Soil	2010	233	27.2707
C3	No	C	Soil	2010	234	27.3008
C3	No	C	Soil	2010	235	27.3586
C3	No	C	Soil	2010	236	26.4253
C3	No	C	Soil	2010	237	24.8545
C3	No	C	Soil	2010	238	23.8835
C3	No	C	Soil	2010	239	23.6317
C3	No	C	Soil	2010	240	23.6859
C3	No	C	Soil	2010	241	24.2943
C3	No	C	Soil	2010	242	25.3881
C3	No	C	Soil	2010	243	26.0852
C3	No	C	Soil	2010	244	26.0525
C3	No	C	Soil	2010	245	25.575
C3	No	C	Soil	2010	246	23.7584
C3	No	C	Soil	2010	247	22.2775
C3	No	C	Soil	2010	248	22.2983
C3	No	C	Soil	2010	249	23.8074
C3	No	C	Soil	2010	250	24.3647
C3	No	C	Soil	2010	251	23.8997
C3	No	C	Soil	2010	252	23.9336
C3	No	C	Soil	2010	253	25.1628
C3	No	C	Soil	2010	254	25.4275
C3	No	C	Soil	2010	255	24.8539
C3	No	C	Soil	2010	256	24.9011
C3	No	C	Soil	2010	257	25.3732
C3	No	C	Soil	2010	258	25.4973
C3	No	C	Soil	2010	259	25.5843
C3	No	C	Soil	2010	260	25.3983
C3	No	C	Soil	2010	261	25.2667
C3	No	C	Soil	2010	262	25.1713
C3	No	C	Soil	2010	263	24.9515
C3	No	C	Soil	2010	264	24.862
C3	No	C	Soil	2010	265	24.9422
C3	No	C	Soil	2010	266	24.9709
C3	No	C	Soil	2010	267	25.1005
C3	No	C	Soil	2010	268	24.4022
C3	No	C	Soil	2010	269	23.208
C3	No	C	Soil	2010	270	21.3898
C3	No	C	Soil	2010	271	21.0235
C3	No	C	Soil	2010	272	20.9357
C3	No	C	Soil	2010	273	20.8749
C3	No	C	Soil	2010	274	20.5464
C3	No	C	Soil	2010	275	20.2043
C3	No	C	Soil	2010	276	19.2082
C3	No	C	Soil	2010	277	18.206
C3	No	C	Soil	2010	278	18.0794
C3	No	C	Soil	2010	279	18.3599
C3	No	C	Soil	2010	280	18.9581
C3	No	C	Soil	2010	281	19.2022
C3	No	C	Soil	2010	282	19.1436
C3	No	C	Soil	2010	283	19.487
C3	No	C	Soil	2010	284	19.5048
C3	No	C	Soil	2010	285	19.0777
C3	No	C	Soil	2010	286	18.8417
C3	No	C	Soil	2010	287	17.5535
C3	No	C	Soil	2010	288	17.6802
C3	No	C	Soil	2010	289	17.9518
C3	No	C	Soil	2010	290	17.7555
C3	No	C	Soil	2010	291	18.0818
C3	No	C	Soil	2010	292	18.9261
C3	No	C	Soil	2010	293	18.5303
C3	No	C	Soil	2010	294	18.1886
C3	No	C	Soil	2010	295	18.0386
C3	No	C	Soil	2010	296	18.4515
C3	No	C	Soil	2010	297	18.2188
C3	No	C	Soil	2010	298	17.872
C3	No	C	Soil	2010	299	17.6999
C3	No	C	Soil	2010	300	16.4285
C3	No	C	Soil	2010	301	15.0819
C3	No	C	Soil	2010	302	14.2692
C3	No	C	Soil	2010	303	14.5011
C3	No	C	Soil	2010	304	15.24
C3	No	C	Soil	2010	305	15.3517
C3	No	C	Soil	2010	306	14.9731
C3	No	C	Soil	2010	307	14.7477
C3	No	C	Soil	2010	308	14.3254
C3	No	C	Soil	2010	309	13.0934
C3	No	C	Soil	2010	310	12.5159
C3	No	C	Soil	2010	311	12.9504
C3	No	C	Soil	2010	312	13.8656
C3	No	C	Soil	2010	313	14.9001
C3	No	C	Soil	2010	314	15.3356
C3	No	C	Soil	2010	315	15.8462
C3	No	C	Soil	2010	316	16.2825
C3	No	C	Soil	2010	317	14.4145
C3	No	C	Soil	2010	318	13.0278
C3	No	C	Soil	2010	319	13.0309
C3	No	C	Soil	2010	320	12.8727
C3	No	C	Soil	2010	321	12.3892
C3	No	C	Soil	2010	322	11.7875
C3	No	C	Soil	2010	323	11.255
C3	No	C	Soil	2010	324	12.413
C3	No	C	Soil	2010	325	14.2686
C3	No	C	Soil	2010	326	15.5223
C3	No	C	Soil	2010	327	14.0661
C3	No	C	Soil	2010	328	15.0253
C3	No	C	Soil	2010	329	13.2473
C3	No	C	Soil	2010	330	10.8205
C3	No	C	Soil	2010	331	10.3492
C3	No	C	Soil	2010	332	10.4632
C3	No	C	Soil	2010	333	11.9549
C3	No	C	Soil	2010	334	10.493
C3	No	C	Soil	2010	335	9.4124
C3	No	C	Soil	2010	336	9.51302
C3	No	C	Soil	2010	337	9.92948
C3	No	C	Soil	2010	338	10.3924
C3	No	C	Soil	2010	339	9.39406
C3	No	C	Soil	2010	340	8.4201
C3	No	C	Soil	2010	341	8.17875
C3	No	C	Soil	2010	342	9.0001
C3	No	C	Soil	2010	343	8.85344
C3	No	C	Soil	2010	344	9.04635
C3	No	C	Soil	2010	345	9.67521
C3	No	C	Soil	2010	346	8.19875
C3	No	C	Soil	2010	347	7.22741
C3	No	C	Soil	2010	348	7.39084
C3	No	C	Soil	2010	349	8.26828
C3	No	C	Soil	2010	350	8.79615
C3	No	C	Soil	2010	351	8.73333
C3	No	C	Soil	2010	352	8.46104
C3	No	C	Soil	2010	353	8.29688
C3	No	C	Soil	2010	354	9.47292
C3	No	C	Soil	2010	355	9.98521
C3	No	C	Soil	2010	356	9.37344
C3	No	C	Soil	2010	357	8.52135
C3	No	C	Soil	2010	358	8.73781
C3	No	C	Soil	2010	359	7.69729
C3	No	C	Soil	2010	360	6.28315
C3	No	C	Soil	2010	361	6.08153
C3	No	C	Soil	2010	362	6.65001
C3	No	C	Soil	2010	363	8.51
C3	No	C	Soil	2010	364	10.2273
C3	No	C	Soil	2010	365	9.88385
C4	No	D	Soil	2010	1	2.45943
C4	No	D	Soil	2010	2	2.26166
C4	No	D	Soil	2010	3	2.25352
C4	No	D	Soil	2010	4	1.82396
C4	No	D	Soil	2010	5	1.92649
C4	No	D	Soil	2010	6	2.39229
C4	No	D	Soil	2010	7	0.850125
C4	No	D	Soil	2010	8	-0.288823
C4	No	D	Soil	2010	9	-0.5925
C4	No	D	Soil	2010	10	-0.530521
C4	No	D	Soil	2010	11	-0.0622396
C4	No	D	Soil	2010	12	0.179573
C4	No	D	Soil	2010	13	1.67436
C4	No	D	Soil	2010	14	5.1292
C4	No	D	Soil	2010	15	6.02753
C4	No	D	Soil	2010	16	6.39099
C4	No	D	Soil	2010	17	6.32137
C4	No	D	Soil	2010	18	6.82364
C4	No	D	Soil	2010	19	7.07983
C4	No	D	Soil	2010	20	7.40866
C4	No	D	Soil	2010	21	7.92815
C4	No	D	Soil	2010	22	8.06729
C4	No	D	Soil	2010	23	9.26365
C4	No	D	Soil	2010	24	7.70798
C4	No	D	Soil	2010	25	6.44468
C4	No	D	Soil	2010	26	5.73224
C4	No	D	Soil	2010	27	8.29306
C4	No	D	Soil	2010	28	5.29443
C4	No	D	Soil	2010	29	3.62136
C4	No	D	Soil	2010	30	3.57182
C4	No	D	Soil	2010	31	3.51985
C4	No	D	Soil	2010	32	3.46423
C4	No	D	Soil	2010	33	3.06676
C4	No	D	Soil	2010	34	3.03657
C4	No	D	Soil	2010	35	3.7206
C4	No	D	Soil	2010	36	6.01283
C4	No	D	Soil	2010	37	4.81391
C4	No	D	Soil	2010	38	4.93168
C4	No	D	Soil	2010	39	4.81011
C4	No	D	Soil	2010	40	3.19116
C4	No	D	Soil	2010	41	2.78658
C4	No	D	Soil	2010	42	3.1314
C4	No	D	Soil	2010	43	3.89082
C4	No	D	Soil	2010	44	5.68331
C4	No	D	Soil	2010	45	3.89518
C4	No	D	Soil	2010	46	3.35402
C4	No	D	Soil	2010	47	3.54816
C4	No	D	Soil	2010	48	4.23483
C4	No	D	Soil	2010	49	5.65854
C4	No	D	Soil	2010	50	6.84371
C4	No	D	Soil	2010	51	7.13122
C4	No	D	Soil	2010	52	7.1321
C4	No	D	Soil	2010	53	4.91971
C4	No	D	Soil	2010	54	5.19067
C4	No	D	Soil	2010	55	5.01036
C4	No	D	Soil	2010	56	5.69217
C4	No	D	Soil	2010	57	5.08195
C4	No	D	Soil	2010	58	6.2789
C4	No	D	Soil	2010	59	6.94425
C4	No	D	Soil	2010	60	6.40771
C4	No	D	Soil	2010	61	6.39556
C4	No	D	Soil	2010	62	6.73729
C4	No	D	Soil	2010	63	7.94014
C4	No	D	Soil	2010	64	10.0925
C4	No	D	Soil	2010	65	11.1347
C4	No	D	Soil	2010	66	11.1271
C4	No	D	Soil	2010	67	10.6097
C4	No	D	Soil	2010	68	11.5728
C4	No	D	Soil	2010	69	10.659
C4	No	D	Soil	2010	70	10.4252
C4	No	D	Soil	2010	71	10.313
C4	No	D	Soil	2010	72	10.6681
C4	No	D	Soil	2010	73	9.9574
C4	No	D	Soil	2010	74	10.622
C4	No	D	Soil	2010	75	10.6946
C4	No	D	Soil	2010	76	9.78021
C4	No	D	Soil	2010	77	10.2416
C4	No	D	Soil	2010	78	11.7116
C4	No	D	Soil	2010	79	7.1695
C4	No	D	Soil	2010	80	6.20041
C4	No	D	Soil	2010	81	7.99282
C4	No	D	Soil	2010	82	10.3657
C4	No	D	Soil	2010	83	12
C4	No	D	Soil	2010	84	11.344
C4	No	D	Soil	2010	85	10.9223
C4	No	D	Soil	2010	86	10.8993
C4	No	D	Soil	2010	87	10.9679
C4	No	D	Soil	2010	88	11.6919
C4	No	D	Soil	2010	89	13.4793
C4	No	D	Soil	2010	90	15.7111
C4	No	D	Soil	2010	91	16.7545
C4	No	D	Soil	2010	92	16.6677
C4	No	D	Soil	2010	93	14.6597
C4	No	D	Soil	2010	94	16.5089
C4	No	D	Soil	2010	95	17.3822
C4	No	D	Soil	2010	96	18.589
C4	No	D	Soil	2010	97	15.2592
C4	No	D	Soil	2010	98	13.7659
C4	No	D	Soil	2010	99	14.1682
C4	No	D	Soil	2010	100	15.7609
C4	No	D	Soil	2010	101	17.0526
C4	No	D	Soil	2010	102	17.3322
C4	No	D	Soil	2010	103	17.0915
C4	No	D	Soil	2010	104	17.3333
C4	No	D	Soil	2010	105	17.2589
C4	No	D	Soil	2010	106	16.8493
C4	No	D	Soil	2010	107	14.9446
C4	No	D	Soil	2010	108	14.1197
C4	No	D	Soil	2010	109	14.6054
C4	No	D	Soil	2010	110	14.7685
C4	No	D	Soil	2010	111	16.6735
C4	No	D	Soil	2010	112	17.2365
C4	No	D	Soil	2010	113	18.5225
C4	No	D	Soil	2010	114	17.4293
C4	No	D	Soil	2010	115	16.8965
C4	No	D	Soil	2010	116	15.2378
C4	No	D	Soil	2010	117	14.711
C4	No	D	Soil	2010	118	15.2429
C4	No	D	Soil	2010	119	17.9473
C4	No	D	Soil	2010	120	18.2785
C4	No	D	Soil	2010	121	16.334
C4	No	D	Soil	2010	122	16.7774
C4	No	D	Soil	2010	123	15.5674
C4	No	D	Soil	2010	124	16.4204
C4	No	D	Soil	2010	125	17.9448
C4	No	D	Soil	2010	126	18.4939
C4	No	D	Soil	2010	127	18.565
C4	No	D	Soil	2010	128	16.4585
C4	No	D	Soil	2010	129	15.5535
C4	No	D	Soil	2010	130	16.9655
C4	No	D	Soil	2010	131	17.9341
C4	No	D	Soil	2010	132	19.3123
C4	No	D	Soil	2010	133	17.241
C4	No	D	Soil	2010	134	15.8466
C4	No	D	Soil	2010	135	16.9705
C4	No	D	Soil	2010	136	18.1412
C4	No	D	Soil	2010	137	18.1195
C4	No	D	Soil	2010	138	18.2451
C4	No	D	Soil	2010	139	19.0822
C4	No	D	Soil	2010	140	19.4292
C4	No	D	Soil	2010	141	19.4189
C4	No	D	Soil	2010	142	20.885
C4	No	D	Soil	2010	143	21.8503
C4	No	D	Soil	2010	144	21.9916
C4	No	D	Soil	2010	145	21.5303
C4	No	D	Soil	2010	146	21.5947
C4	No	D	Soil	2010	147	21.7508
C4	No	D	Soil	2010	148	21.9846
C4	No	D	Soil	2010	149	21.9041
C4	No	D	Soil	2010	150	22.2014
C4	No	D	Soil	2010	151	22.5298
C4	No	D	Soil	2010	152	23.2494
C4	No	D	Soil	2010	153	23.4639
C4	No	D	Soil	2010	154	23.1233
C4	No	D	Soil	2010	155	23.3121
C4	No	D	Soil	2010	156	23.6179
C4	No	D	Soil	2010	157	24.0915
C4	No	D	Soil	2010	158	23.7001
C4	No	D	Soil	2010	159	24.793
C4	No	D	Soil	2010	160	24.2401
C4	No	D	Soil	2010	161	23.867
C4	No	D	Soil	2010	162	24.7576
C4	No	D	Soil	2010	163	25.1713
C4	No	D	Soil	2010	164	25.4312
C4	No	D	Soil	2010	165	23.3896
C4	No	D	Soil	2010	166	22.8169
C4	No	D	Soil	2010	167	24.1393
C4	No	D	Soil	2010	168	24.8857
C4	No	D	Soil	2010	169	25.499
C4	No	D	Soil	2010	170	25.7454
C4	No	D	Soil	2010	171	25.8425
C4	No	D	Soil	2010	172	25.6816
C4	No	D	Soil	2010	173	26.1166
C4	No	D	Soil	2010	174	25.9871
C4	No	D	Soil	2010	175	26.236
C4	No	D	Soil	2010	176	25.8671
C4	No	D	Soil	2010	177	26.2603
C4	No	D	Soil	2010	178	25.9089
C4	No	D	Soil	2010	179	24.8337
C4	No	D	Soil	2010	180	25.0056
C4	No	D	Soil	2010	181	24.5077
C4	No	D	Soil	2010	182	24.4653
C4	No	D	Soil	2010	183	24.695
C4	No	D	Soil	2010	184	24.293
C4	No	D	Soil	2010	185	24.5451
C4	No	D	Soil	2010	186	25.2468
C4	No	D	Soil	2010	187	25.578
C4	No	D	Soil	2010	188	25.2131
C4	No	D	Soil	2010	189	24.8098
C4	No	D	Soil	2010	190	24.342
C4	No	D	Soil	2010	191	24.478
C4	No	D	Soil	2010	192	25.5048
C4	No	D	Soil	2010	193	24.9141
C4	No	D	Soil	2010	194	26.0965
C4	No	D	Soil	2010	195	26.791
C4	No	D	Soil	2010	196	26.8523
C4	No	D	Soil	2010	197	26.9703
C4	No	D	Soil	2010	198	27.0715
C4	No	D	Soil	2010	199	26.8239
C4	No	D	Soil	2010	200	26.7774
C4	No	D	Soil	2010	201	26.8957
C4	No	D	Soil	2010	202	26.7024
C4	No	D	Soil	2010	203	26.4902
C4	No	D	Soil	2010	204	27.0242
C4	No	D	Soil	2010	205	26.9793
C4	No	D	Soil	2010	206	26.5181
C4	No	D	Soil	2010	207	26.1656
C4	No	D	Soil	2010	208	25.4333
C4	No	D	Soil	2010	209	25.7691
C4	No	D	Soil	2010	210	26.0547
C4	No	D	Soil	2010	211	26.0584
C4	No	D	Soil	2010	212	26.4732
C4	No	D	Soil	2010	213	27.1911
C4	No	D	Soil	2010	214	26.9197
C4	No	D	Soil	2010	215	26.7948
C4	No	D	Soil	2010	216	26.9641
C4	No	D	Soil	2010	217	27.0672
C4	No	D	Soil	2010	218	26.8914
C4	No	D	Soil	2010	219	27.3005
C4	No	D	Soil	2010	220	27.4726
C4	No	D	Soil	2010	221	27.5196
C4	No	D	Soil	2010	222	27.5278
C4	No	D	Soil	2010	223	27.6837
C4	No	D	Soil	2010	224	27.9586
C4	No	D	Soil	2010	225	28.2425
C4	No	D	Soil	2010	226	28.3748
C4	No	D	Soil	2010	227	27.9809
C4	No	D	Soil	2010	228	27.7032
C4	No	D	Soil	2010	229	27.4449
C4	No	D	Soil	2010	230	27.3661
C4	No	D	Soil	2010	231	27.1988
C4	No	D	Soil	2010	232	28.5995
C4	No	D	Soil	2010	233	28.3643
C4	No	D	Soil	2010	234	28.3712
C4	No	D	Soil	2010	235	28.3282
C4	No	D	Soil	2010	236	25.4635
C4	No	D	Soil	2010	237	24.0451
C4	No	D	Soil	2010	238	23.3633
C4	No	D	Soil	2010	239	23.4441
C4	No	D	Soil	2010	240	23.7841
C4	No	D	Soil	2010	241	25.1811
C4	No	D	Soil	2010	242	26.6197
C4	No	D	Soil	2010	243	27.2214
C4	No	D	Soil	2010	244	26.0663
C4	No	D	Soil	2010	245	25.6072
C4	No	D	Soil	2010	246	22.401
C4	No	D	Soil	2010	247	21.1177
C4	No	D	Soil	2010	248	22.2407
C4	No	D	Soil	2010	249	24.8045
C4	No	D	Soil	2010	250	24.5167
C4	No	D	Soil	2010	251	23.5479
C4	No	D	Soil	2010	252	24.7058
C4	No	D	Soil	2010	253	26.2679
C4	No	D	Soil	2010	254	25.7076
C4	No	D	Soil	2010	255	24.7293
C4	No	D	Soil	2010	256	25.0626
C4	No	D	Soil	2010	257	25.805
C4	No	D	Soil	2010	258	25.9658
C4	No	D	Soil	2010	259	25.8752
C4	No	D	Soil	2010	260	25.43
C4	No	D	Soil	2010	261	25.4699
C4	No	D	Soil	2010	262	25.3496
C4	No	D	Soil	2010	263	25.0047
C4	No	D	Soil	2010	264	25.1347
C4	No	D	Soil	2010	265	25.3577
C4	No	D	Soil	2010	266	25.3221
C4	No	D	Soil	2010	267	25.3527
C4	No	D	Soil	2010	268	23.8442
C4	No	D	Soil	2010	269	21.5573
C4	No	D	Soil	2010	270	19.5631
C4	No	D	Soil	2010	271	20.1753
C4	No	D	Soil	2010	272	20.4132
C4	No	D	Soil	2010	273	20.2237
C4	No	D	Soil	2010	274	19.7885
C4	No	D	Soil	2010	275	19.3916
C4	No	D	Soil	2010	276	17.5529
C4	No	D	Soil	2010	277	16.6796
C4	No	D	Soil	2010	278	17.005
C4	No	D	Soil	2010	279	17.9587
C4	No	D	Soil	2010	280	19.0209
C4	No	D	Soil	2010	281	18.9838
C4	No	D	Soil	2010	282	18.9635
C4	No	D	Soil	2010	283	19.5233
C4	No	D	Soil	2010	284	19.1955
C4	No	D	Soil	2010	285	18.6469
C4	No	D	Soil	2010	286	18.2937
C4	No	D	Soil	2010	287	16.6159
C4	No	D	Soil	2010	288	17.5332
C4	No	D	Soil	2010	289	17.686
C4	No	D	Soil	2010	290	17.2565
C4	No	D	Soil	2010	291	18.1881
C4	No	D	Soil	2010	292	19.0308
C4	No	D	Soil	2010	293	18.1531
C4	No	D	Soil	2010	294	18.0541
C4	No	D	Soil	2010	295	17.6248
C4	No	D	Soil	2010	296	18.047
C4	No	D	Soil	2010	297	18.2272
C4	No	D	Soil	2010	298	17.4389
C4	No	D	Soil	2010	299	16.9819
C4	No	D	Soil	2010	300	15.4507
C4	No	D	Soil	2010	301	13.8688
C4	No	D	Soil	2010	302	13.455
C4	No	D	Soil	2010	303	14.5106
C4	No	D	Soil	2010	304	15.5648
C4	No	D	Soil	2010	305	14.7151
C4	No	D	Soil	2010	306	14.7556
C4	No	D	Soil	2010	307	14.6538
C4	No	D	Soil	2010	308	13.4508
C4	No	D	Soil	2010	309	11.6039
C4	No	D	Soil	2010	310	11.7902
C4	No	D	Soil	2010	311	13.1196
C4	No	D	Soil	2010	312	14.8366
C4	No	D	Soil	2010	313	16.01
C4	No	D	Soil	2010	314	15.85
C4	No	D	Soil	2010	315	16.7896
C4	No	D	Soil	2010	316	15.4306
C4	No	D	Soil	2010	317	12.35
C4	No	D	Soil	2010	318	11.165
C4	No	D	Soil	2010	319	11.5563
C4	No	D	Soil	2010	320	11.6311
C4	No	D	Soil	2010	321	10.8975
C4	No	D	Soil	2010	322	9.98833
C4	No	D	Soil	2010	323	10.4069
C4	No	D	Soil	2010	324	12.9577
C4	No	D	Soil	2010	325	15.4736
C4	No	D	Soil	2010	326	16.5014
C4	No	D	Soil	2010	327	13.138
C4	No	D	Soil	2010	328	16.1737
C4	No	D	Soil	2010	329	9.79828
C4	No	D	Soil	2010	330	7.93927
C4	No	D	Soil	2010	331	8.43599
C4	No	D	Soil	2010	332	9.68802
C4	No	D	Soil	2010	333	11.8351
C4	No	D	Soil	2010	334	7.78873
C4	No	D	Soil	2010	335	7.20474
C4	No	D	Soil	2010	336	7.94298
C4	No	D	Soil	2010	337	8.99338
C4	No	D	Soil	2010	338	9.30927
C4	No	D	Soil	2010	339	6.81419
C4	No	D	Soil	2010	340	5.73738
C4	No	D	Soil	2010	341	6.50031
C4	No	D	Soil	2010	342	7.59692
C4	No	D	Soil	2010	343	7.47041
C4	No	D	Soil	2010	344	7.79606
C4	No	D	Soil	2010	345	8.7188
C4	No	D	Soil	2010	346	5.17667
C4	No	D	Soil	2010	347	4.66736
C4	No	D	Soil	2010	348	5.78323
C4	No	D	Soil	2010	349	7.90424
C4	No	D	Soil	2010	350	7.79563
C4	No	D	Soil	2010	351	7.32254
C4	No	D	Soil	2010	352	6.92129
C4	No	D	Soil	2010	353	6.88225
C4	No	D	Soil	2010	354	9.81126
C4	No	D	Soil	2010	355	9.41977
C4	No	D	Soil	2010	356	7.77476
C4	No	D	Soil	2010	357	7.10229
C4	No	D	Soil	2010	358	7.36978
C4	No	D	Soil	2010	359	5.31218
C4	No	D	Soil	2010	360	3.0052
C4	No	D	Soil	2010	361	4.22555
C4	No	D	Soil	2010	362	5.62239
C4	No	D	Soil	2010	363	9.19146
C4	No	D	Soil	2010	364	11.3582
C4	No	D	Soil	2010	365	8.71054
C1	No	A	Soil	2011	1	2.09428
C1	No	A	Soil	2011	2	1.53647
C1	No	A	Soil	2011	3	4.16911
C1	No	A	Soil	2011	4	4.60377
C1	No	A	Soil	2011	5	3.75278
C1	No	A	Soil	2011	6	5.02145
C1	No	A	Soil	2011	7	6.23604
C1	No	A	Soil	2011	8	3.98022
C1	No	A	Soil	2011	9	3.43987
C1	No	A	Soil	2011	10	2.7689
C1	No	A	Soil	2011	11	-1.11255
C1	No	A	Soil	2011	12	-0.981646
C1	No	A	Soil	2011	13	0.928583
C1	No	A	Soil	2011	14	2.49881
C1	No	A	Soil	2011	15	4.32785
C1	No	A	Soil	2011	16	4.76004
C1	No	A	Soil	2011	17	5.88335
C1	No	A	Soil	2011	18	5.0425
C1	No	A	Soil	2011	19	4.6039
C1	No	A	Soil	2011	20	0.885687
C1	No	A	Soil	2011	21	0.506708
C1	No	A	Soil	2011	22	3.69582
C1	No	A	Soil	2011	23	2.62581
C1	No	A	Soil	2011	24	2.5587
C1	No	A	Soil	2011	25	4.78469
C1	No	A	Soil	2011	26	3.60492
C1	No	A	Soil	2011	27	4.54895
C1	No	A	Soil	2011	28	7.75123
C1	No	A	Soil	2011	29	7.79764
C1	No	A	Soil	2011	30	5.23832
C1	No	A	Soil	2011	31	5.8121
C1	No	A	Soil	2011	32	0.435677
C1	No	A	Soil	2011	33	0.405125
C1	No	A	Soil	2011	34	0.514198
C1	No	A	Soil	2011	35	1.21858
C1	No	A	Soil	2011	36	1.44562
C1	No	A	Soil	2011	37	2.15877
C1	No	A	Soil	2011	38	3.07177
C1	No	A	Soil	2011	39	2.57256
C1	No	A	Soil	2011	40	-0.145833
C1	No	A	Soil	2011	41	0.326708
C1	No	A	Soil	2011	42	1.09817
C1	No	A	Soil	2011	43	2.95596
C1	No	A	Soil	2011	44	4.67791
C1	No	A	Soil	2011	45	5.924
C1	No	A	Soil	2011	46	8.18501
C1	No	A	Soil	2011	47	9.8354
C1	No	A	Soil	2011	48	12.9627
C1	No	A	Soil	2011	49	12.2629
C1	No	A	Soil	2011	50	14.0359
C1	No	A	Soil	2011	51	14.7888
C1	No	A	Soil	2011	52	10.3488
C1	No	A	Soil	2011	53	8.71577
C1	No	A	Soil	2011	54	13.0996
C1	No	A	Soil	2011	55	12.9724
C1	No	A	Soil	2011	56	7.21465
C1	No	A	Soil	2011	57	8.96545
C1	No	A	Soil	2011	58	13.9385
C1	No	A	Soil	2011	59	9.70677
C1	No	A	Soil	2011	60	9.71989
C1	No	A	Soil	2011	61	10.359
C1	No	A	Soil	2011	62	11.5282
C1	No	A	Soil	2011	63	12.0802
C1	No	A	Soil	2011	64	7.95734
C1	No	A	Soil	2011	65	8.55595
C1	No	A	Soil	2011	66	10.3315
C1	No	A	Soil	2011	67	11.8408
C1	No	A	Soil	2011	68	10.3846
C1	No	A	Soil	2011	69	10.2344
C1	No	A	Soil	2011	70	11.4844
C1	No	A	Soil	2011	71	13.4541
C1	No	A	Soil	2011	72	12.8275
C1	No	A	Soil	2011	73	9.31373
C1	No	A	Soil	2011	74	9.88249
C1	No	A	Soil	2011	75	13.5427
C1	No	A	Soil	2011	76	17.447
C1	No	A	Soil	2011	77	17.0317
C1	No	A	Soil	2011	78	17.102
C1	No	A	Soil	2011	79	18.5786
C1	No	A	Soil	2011	80	17.759
C1	No	A	Soil	2011	81	18.5779
C1	No	A	Soil	2011	82	15.6197
C1	No	A	Soil	2011	83	14.1016
C1	No	A	Soil	2011	84	17.3523
C1	No	A	Soil	2011	85	13.8892
C1	No	A	Soil	2011	86	10.0222
C1	No	A	Soil	2011	87	10.8055
C1	No	A	Soil	2011	88	10.1926
C1	No	A	Soil	2011	89	9.59981
C1	No	A	Soil	2011	90	12.5851
C1	No	A	Soil	2011	91	15.6325
C1	No	A	Soil	2011	92	17.4297
C1	No	A	Soil	2011	93	21.9199
C1	No	A	Soil	2011	94	15.8496
C1	No	A	Soil	2011	95	15.4785
C1	No	A	Soil	2011	96	19.9726
C1	No	A	Soil	2011	97	21.6268
C1	No	A	Soil	2011	98	22.6419
C1	No	A	Soil	2011	99	23.8569
C1	No	A	Soil	2011	100	23.7041
C1	No	A	Soil	2011	101	20.5847
C1	No	A	Soil	2011	102	20.0815
C1	No	A	Soil	2011	103	21.1425
C1	No	A	Soil	2011	104	23.145
C1	No	A	Soil	2011	105	16.7509
C1	No	A	Soil	2011	106	18.2462
C1	No	A	Soil	2011	107	19.4878
C1	No	A	Soil	2011	108	25.2343
C1	No	A	Soil	2011	109	25.7856
C1	No	A	Soil	2011	110	18.0083
C1	No	A	Soil	2011	111	17.739
C1	No	A	Soil	2011	112	24.3592
C1	No	A	Soil	2011	113	17.8091
C1	No	A	Soil	2011	114	15.061
C1	No	A	Soil	2011	115	17.1261
C1	No	A	Soil	2011	116	16.0228
C1	No	A	Soil	2011	117	14.8377
C1	No	A	Soil	2011	118	16.0485
C1	No	A	Soil	2011	119	17.5061
C1	No	A	Soil	2011	120	18.7075
C1	No	A	Soil	2011	121	12.7657
C1	No	A	Soil	2011	122	12.0117
C1	No	A	Soil	2011	123	14.4173
C1	No	A	Soil	2011	124	16.1774
C1	No	A	Soil	2011	125	17.405
C1	No	A	Soil	2011	126	18.3533
C1	No	A	Soil	2011	127	21.6074
C1	No	A	Soil	2011	128	22.9826
C1	No	A	Soil	2011	129	24.243
C1	No	A	Soil	2011	130	22.6671
C1	No	A	Soil	2011	131	20.1757
C1	No	A	Soil	2011	132	20.4535
C1	No	A	Soil	2011	133	18.749
C1	No	A	Soil	2011	134	17.643
C1	No	A	Soil	2011	135	17.9053
C1	No	A	Soil	2011	136	18.1887
C1	No	A	Soil	2011	137	18.7234
C1	No	A	Soil	2011	138	20.7074
C1	No	A	Soil	2011	139	21.9024
C1	No	A	Soil	2011	140	19.4603
C1	No	A	Soil	2011	141	21.3121
C1	No	A	Soil	2011	142	23.5424
C1	No	A	Soil	2011	143	23.2609
C1	No	A	Soil	2011	144	22.5534
C1	No	A	Soil	2011	145	21.0095
C1	No	A	Soil	2011	146	20.5552
C1	No	A	Soil	2011	147	22.2858
C1	No	A	Soil	2011	148	25.1771
C1	No	A	Soil	2011	149	25.8205
C1	No	A	Soil	2011	150	25.3203
C1	No	A	Soil	2011	151	25.4561
C1	No	A	Soil	2011	152	25.889
C1	No	A	Soil	2011	153	26.1062
C1	No	A	Soil	2011	154	26.7814
C1	No	A	Soil	2011	155	26.9309
C1	No	A	Soil	2011	156	27.529
C1	No	A	Soil	2011	157	28.4631
C1	No	A	Soil	2011	158	29.4944
C1	No	A	Soil	2011	159	29.9618
C1	No	A	Soil	2011	160	30.1021
C1	No	A	Soil	2011	161	29.4014
C1	No	A	Soil	2011	162	29.6617
C1	No	A	Soil	2011	163	30.5071
C1	No	A	Soil	2011	164	31.9244
C1	No	A	Soil	2011	165	31.3832
C1	No	A	Soil	2011	166	27.8033
C1	No	A	Soil	2011	167	29.8946
C1	No	A	Soil	2011	168	32.193
C1	No	A	Soil	2011	169	33.2423
C1	No	A	Soil	2011	170	32.5928
C1	No	A	Soil	2011	171	32.9499
C1	No	A	Soil	2011	172	31.879
C1	No	A	Soil	2011	173	31.7053
C1	No	A	Soil	2011	174	32.3618
C1	No	A	Soil	2011	175	33.8219
C1	No	A	Soil	2011	176	34.4522
C1	No	A	Soil	2011	177	34.8113
C1	No	A	Soil	2011	178	35.4813
C1	No	A	Soil	2011	179	33.6266
C1	No	A	Soil	2011	180	28.3191
C1	No	A	Soil	2011	181
C1	No	A	Soil	2011	182
C1	No	A	Soil	2011	183
C1	No	A	Soil	2011	184
C1	No	A	Soil	2011	185
C1	No	A	Soil	2011	186
C1	No	A	Soil	2011	187
C1	No	A	Soil	2011	188
C1	No	A	Soil	2011	189	38.6362
C1	No	A	Soil	2011	190	37.171
C1	No	A	Soil	2011	191	37.6396
C1	No	A	Soil	2011	192	36.2049
C1	No	A	Soil	2011	193	33.8217
C1	No	A	Soil	2011	194	29.6161
C1	No	A	Soil	2011	195	30.4718
C1	No	A	Soil	2011	196	32.6468
C1	No	A	Soil	2011	197	33.6597
C1	No	A	Soil	2011	198	33.6442
C1	No	A	Soil	2011	199	34.2617
C1	No	A	Soil	2011	200	34.7845
C1	No	A	Soil	2011	201	35.2559
C1	No	A	Soil	2011	202	35.1847
C1	No	A	Soil	2011	203	35.1831
C1	No	A	Soil	2011	204	35.7797
C1	No	A	Soil	2011	205	36.7092
C1	No	A	Soil	2011	206	34.1282
C1	No	A	Soil	2011	207	35.0432
C1	No	A	Soil	2011	208	37.7263
C1	No	A	Soil	2011	209	37.5668
C1	No	A	Soil	2011	210	36.1415
C1	No	A	Soil	2011	211	36.9678
C1	No	A	Soil	2011	212	38.006
C1	No	A	Soil	2011	213	38.2235
C1	No	A	Soil	2011	214	38.7366
C1	No	A	Soil	2011	215	39.2019
C1	No	A	Soil	2011	216	39.1616
C1	No	A	Soil	2011	217	39.8753
C1	No	A	Soil	2011	218	39.8316
C1	No	A	Soil	2011	219	35.8302
C1	No	A	Soil	2011	220	39.2024
C1	No	A	Soil	2011	221	38.2756
C1	No	A	Soil	2011	222	34.7673
C1	No	A	Soil	2011	223	26.8448
C1	No	A	Soil	2011	224	28.3414
C1	No	A	Soil	2011	225	27.711
C1	No	A	Soil	2011	226	29.0449
C1	No	A	Soil	2011	227	29.2974
C1	No	A	Soil	2011	228	29.7378
C1	No	A	Soil	2011	229	29.2366
C1	No	A	Soil	2011	230	30.1393
C1	No	A	Soil	2011	231	29.696
C1	No	A	Soil	2011	232	29.7724
C1	No	A	Soil	2011	233	28.459
C1	No	A	Soil	2011	234	29.6882
C1	No	A	Soil	2011	235	30.2721
C1	No	A	Soil	2011	236	30.5
C1	No	A	Soil	2011	237	30.0161
C1	No	A	Soil	2011	238	29.4104
C1	No	A	Soil	2011	239	30.2709
C1	No	A	Soil	2011	240	30.7844
C1	No	A	Soil	2011	241	30.0094
C1	No	A	Soil	2011	242	30.1903
C1	No	A	Soil	2011	243	31.5743
C1	No	A	Soil	2011	244	31.7278
C1	No	A	Soil	2011	245	30.9387
C1	No	A	Soil	2011	246	31.2882
C1	No	A	Soil	2011	247	26.7968
C1	No	A	Soil	2011	248	25.7263
C1	No	A	Soil	2011	249	25.0409
C1	No	A	Soil	2011	250	24.1095
C1	No	A	Soil	2011	251	26.2331
C1	No	A	Soil	2011	252	25.3845
C1	No	A	Soil	2011	253	26.3783
C1	No	A	Soil	2011	254	27.1518
C1	No	A	Soil	2011	255	27.8807
C1	No	A	Soil	2011	256	30.6958
C1	No	A	Soil	2011	257	28.6292
C1	No	A	Soil	2011	258	21.0584
C1	No	A	Soil	2011	259	18.9265
C1	No	A	Soil	2011	260	22.569
C1	No	A	Soil	2011	261	23.5367
C1	No	A	Soil	2011	262	21.936
C1	No	A	Soil	2011	263	21.7317
C1	No	A	Soil	2011	264	22.7538
C1	No	A	Soil	2011	265	18.9439
C1	No	A	Soil	2011	266	18.599
C1	No	A	Soil	2011	267	21.007
C1	No	A	Soil	2011	268	21.342
C1	No	A	Soil	2011	269	21.6582
C1	No	A	Soil	2011	270	22.8659
C1	No	A	Soil	2011	271	24.1966
C1	No	A	Soil	2011	272	24.9199
C1	No	A	Soil	2011	273	23.0042
C1	No	A	Soil	2011	274	21.4061
C1	No	A	Soil	2011	275	21.775
C1	No	A	Soil	2011	276	22.6938
C1	No	A	Soil	2011	277	23.161
C1	No	A	Soil	2011	278	21.7629
C1	No	A	Soil	2011	279	25.3248
C1	No	A	Soil	2011	280	24.8564
C1	No	A	Soil	2011	281	22.5547
C1	No	A	Soil	2011	282	18.9149
C1	No	A	Soil	2011	283	19.026
C1	No	A	Soil	2011	284	19.0191
C1	No	A	Soil	2011	285	20.2283
C1	No	A	Soil	2011	286	18.3069
C1	No	A	Soil	2011	287	17.9977
C1	No	A	Soil	2011	288	18.5664
C1	No	A	Soil	2011	289	19.0212
C1	No	A	Soil	2011	290	18.6667
C1	No	A	Soil	2011	291	15.6833
C1	No	A	Soil	2011	292	13.8262
C1	No	A	Soil	2011	293	13.6136
C1	No	A	Soil	2011	294	14.3809
C1	No	A	Soil	2011	295	16.4083
C1	No	A	Soil	2011	296	17.0831
C1	No	A	Soil	2011	297	16.8693
C1	No	A	Soil	2011	298	18.339
C1	No	A	Soil	2011	299	17.2433
C1	No	A	Soil	2011	300	13.5059
C1	No	A	Soil	2011	301	13.0868
C1	No	A	Soil	2011	302	12.3819
C1	No	A	Soil	2011	303	13.1119
C1	No	A	Soil	2011	304	13.0559
C1	No	A	Soil	2011	305	15.065
C1	No	A	Soil	2011	306	14.8357
C1	No	A	Soil	2011	307	11.2541
C1	No	A	Soil	2011	308	10.2767
C1	No	A	Soil	2011	309	11.9396
C1	No	A	Soil	2011	310	15.1734
C1	No	A	Soil	2011	311	16.9856
C1	No	A	Soil	2011	312	15.3688
C1	No	A	Soil	2011	313	12.4841
C1	No	A	Soil	2011	314	11.7274
C1	No	A	Soil	2011	315	11.3331
C1	No	A	Soil	2011	316	12.3955
C1	No	A	Soil	2011	317	14.1074
C1	No	A	Soil	2011	318	14.2952
C1	No	A	Soil	2011	319	14.4699
C1	No	A	Soil	2011	320	11.6032
C1	No	A	Soil	2011	321	9.89896
C1	No	A	Soil	2011	322	10.9765
C1	No	A	Soil	2011	323	14.2835
C1	No	A	Soil	2011	324	10.9151
C1	No	A	Soil	2011	325	9.90865
C1	No	A	Soil	2011	326	10.4783
C1	No	A	Soil	2011	327	9.90555
C1	No	A	Soil	2011	328	9.87173
C1	No	A	Soil	2011	329	12.4824
C1	No	A	Soil	2011	330	9.94656
C1	No	A	Soil	2011	331	4.56994
C1	No	A	Soil	2011	332	5.03525
C1	No	A	Soil	2011	333	5.57048
C1	No	A	Soil	2011	334	5.77205
C1	No	A	Soil	2011	335	7.87346
C1	No	A	Soil	2011	336	6.75678
C1	No	A	Soil	2011	337	9.81736
C1	No	A	Soil	2011	338	6.67001
C1	No	A	Soil	2011	339	3.19102
C1	No	A	Soil	2011	340	2.03975
C1	No	A	Soil	2011	341	1.77225
C1	No	A	Soil	2011	342	3.73906
C1	No	A	Soil	2011	343	3.02165
C1	No	A	Soil	2011	344	2.82395
C1	No	A	Soil	2011	345	3.66357
C1	No	A	Soil	2011	346	6.14766
C1	No	A	Soil	2011	347	8.50775
C1	No	A	Soil	2011	348	12.4168
C1	No	A	Soil	2011	349	7.32413
C1	No	A	Soil	2011	350	4.77801
C1	No	A	Soil	2011	351	4.56082
C1	No	A	Soil	2011	352	6.83074
C1	No	A	Soil	2011	353	9.45354
C1	No	A	Soil	2011	354	6.9676
C1	No	A	Soil	2011	355	5.68561
C1	No	A	Soil	2011	356	4.8593
C1	No	A	Soil	2011	357	3.32025
C1	No	A	Soil	2011	358	2.77794
C1	No	A	Soil	2011	359	4.13708
C1	No	A	Soil	2011	360	6.67392
C1	No	A	Soil	2011	361	4.54589
C1	No	A	Soil	2011	362	4.38917
C1	No	A	Soil	2011	363	5.4637
C1	No	A	Soil	2011	364	6.6984
C1	No	A	Soil	2011	365	6.8884
C2	No	B	Soil	2011	1	6.21269
C2	No	B	Soil	2011	2	4.35533
C2	No	B	Soil	2011	3	5.72556
C2	No	B	Soil	2011	4	6.86153
C2	No	B	Soil	2011	5	5.90306
C2	No	B	Soil	2011	6	6.53886
C2	No	B	Soil	2011	7	7.47657
C2	No	B	Soil	2011	8	6.1938
C2	No	B	Soil	2011	9	6.17258
C2	No	B	Soil	2011	10	5.77177
C2	No	B	Soil	2011	11	3.75696
C2	No	B	Soil	2011	12	2.96588
C2	No	B	Soil	2011	13	3.17909
C2	No	B	Soil	2011	14	4.26042
C2	No	B	Soil	2011	15	5.5564
C2	No	B	Soil	2011	16	6.54309
C2	No	B	Soil	2011	17	6.79151
C2	No	B	Soil	2011	18	7.10336
C2	No	B	Soil	2011	19	6.23031
C2	No	B	Soil	2011	20	5.49275
C2	No	B	Soil	2011	21	3.70422
C2	No	B	Soil	2011	22	4.99685
C2	No	B	Soil	2011	23	5.44873
C2	No	B	Soil	2011	24	4.4424
C2	No	B	Soil	2011	25	6.38989
C2	No	B	Soil	2011	26	5.36388
C2	No	B	Soil	2011	27	5.57107
C2	No	B	Soil	2011	28	7.6162
C2	No	B	Soil	2011	29	8.0261
C2	No	B	Soil	2011	30	7.37597
C2	No	B	Soil	2011	31	7.653
C2	No	B	Soil	2011	32	4.72329
C2	No	B	Soil	2011	33	3.98694
C2	No	B	Soil	2011	34	3.63171
C2	No	B	Soil	2011	35	3.74763
C2	No	B	Soil	2011	36	3.69235
C2	No	B	Soil	2011	37	4.34527
C2	No	B	Soil	2011	38	4.7981
C2	No	B	Soil	2011	39	5.00881
C2	No	B	Soil	2011	40	3.25113
C2	No	B	Soil	2011	41	2.19798
C2	No	B	Soil	2011	42	2.55236
C2	No	B	Soil	2011	43	4.04402
C2	No	B	Soil	2011	44	5.32794
C2	No	B	Soil	2011	45	6.3817
C2	No	B	Soil	2011	46	7.96617
C2	No	B	Soil	2011	47	9.26175
C2	No	B	Soil	2011	48	11.8966
C2	No	B	Soil	2011	49	12.1857
C2	No	B	Soil	2011	50	13.0755
C2	No	B	Soil	2011	51	13.9714
C2	No	B	Soil	2011	52	12.2036
C2	No	B	Soil	2011	53	10.0524
C2	No	B	Soil	2011	54	12.1858
C2	No	B	Soil	2011	55	13.603
C2	No	B	Soil	2011	56	9.89563
C2	No	B	Soil	2011	57	9.9251
C2	No	B	Soil	2011	58	13.1699
C2	No	B	Soil	2011	59	11.7231
C2	No	B	Soil	2011	60	10.3855
C2	No	B	Soil	2011	61	10.9997
C2	No	B	Soil	2011	62	11.5418
C2	No	B	Soil	2011	63	12.2695
C2	No	B	Soil	2011	64	10.3581
C2	No	B	Soil	2011	65	9.50475
C2	No	B	Soil	2011	66	10.8613
C2	No	B	Soil	2011	67	11.9568
C2	No	B	Soil	2011	68	11.3381
C2	No	B	Soil	2011	69	10.8127
C2	No	B	Soil	2011	70	11.2222
C2	No	B	Soil	2011	71	12.6296
C2	No	B	Soil	2011	72	13.0753
C2	No	B	Soil	2011	73	11.2742
C2	No	B	Soil	2011	74	10.5573
C2	No	B	Soil	2011	75	12.6919
C2	No	B	Soil	2011	76	15.5356
C2	No	B	Soil	2011	77	16.1143
C2	No	B	Soil	2011	78	15.9294
C2	No	B	Soil	2011	79	16.9481
C2	No	B	Soil	2011	80	16.7431
C2	No	B	Soil	2011	81	17.252
C2	No	B	Soil	2011	82	15.6573
C2	No	B	Soil	2011	83	14.6573
C2	No	B	Soil	2011	84	16.018
C2	No	B	Soil	2011	85	14.9952
C2	No	B	Soil	2011	86	12.4058
C2	No	B	Soil	2011	87	12.091
C2	No	B	Soil	2011	88	11.975
C2	No	B	Soil	2011	89	11.3969
C2	No	B	Soil	2011	90	11.9693
C2	No	B	Soil	2011	91	14.0421
C2	No	B	Soil	2011	92	15.2233
C2	No	B	Soil	2011	93	18.3869
C2	No	B	Soil	2011	94	16.3671
C2	No	B	Soil	2011	95	14.2966
C2	No	B	Soil	2011	96	16.8051
C2	No	B	Soil	2011	97	18.2149
C2	No	B	Soil	2011	98	19.6366
C2	No	B	Soil	2011	99	20.6801
C2	No	B	Soil	2011	100	20.8534
C2	No	B	Soil	2011	101	19.2004
C2	No	B	Soil	2011	102	18.1348
C2	No	B	Soil	2011	103	18.7533
C2	No	B	Soil	2011	104	19.9855
C2	No	B	Soil	2011	105	17.3802
C2	No	B	Soil	2011	106	17.0341
C2	No	B	Soil	2011	107	17.4351
C2	No	B	Soil	2011	108	20.538
C2	No	B	Soil	2011	109	21.9278
C2	No	B	Soil	2011	110	18.6509
C2	No	B	Soil	2011	111	17.7761
C2	No	B	Soil	2011	112	20.7941
C2	No	B	Soil	2011	113	19.0402
C2	No	B	Soil	2011	114	16.6318
C2	No	B	Soil	2011	115	17.5269
C2	No	B	Soil	2011	116	17.1694
C2	No	B	Soil	2011	117	16.4673
C2	No	B	Soil	2011	118	16.3661
C2	No	B	Soil	2011	119	17.562
C2	No	B	Soil	2011	120	18.8671
C2	No	B	Soil	2011	121	15.7927
C2	No	B	Soil	2011	122	14.4643
C2	No	B	Soil	2011	123	15.1028
C2	No	B	Soil	2011	124	16.4967
C2	No	B	Soil	2011	125	17.3496
C2	No	B	Soil	2011	126	17.957
C2	No	B	Soil	2011	127	20.3523
C2	No	B	Soil	2011	128	21.831
C2	No	B	Soil	2011	129	23.0702
C2	No	B	Soil	2011	130	22.3698
C2	No	B	Soil	2011	131	20.779
C2	No	B	Soil	2011	132	20.7123
C2	No	B	Soil	2011	133	19.9026
C2	No	B	Soil	2011	134	18.9269
C2	No	B	Soil	2011	135	18.4775
C2	No	B	Soil	2011	136	18.8518
C2	No	B	Soil	2011	137	19.1086
C2	No	B	Soil	2011	138	20.4217
C2	No	B	Soil	2011	139	21.5777
C2	No	B	Soil	2011	140	20.1745
C2	No	B	Soil	2011	141	21.5854
C2	No	B	Soil	2011	142	23.4235
C2	No	B	Soil	2011	143	23.4648
C2	No	B	Soil	2011	144	23.0106
C2	No	B	Soil	2011	145	21.9982
C2	No	B	Soil	2011	146	21.3093
C2	No	B	Soil	2011	147	22.1086
C2	No	B	Soil	2011	148	24.1096
C2	No	B	Soil	2011	149	24.8705
C2	No	B	Soil	2011	150	24.6015
C2	No	B	Soil	2011	151	24.6272
C2	No	B	Soil	2011	152	24.8576
C2	No	B	Soil	2011	153	24.9017
C2	No	B	Soil	2011	154	25.1953
C2	No	B	Soil	2011	155	25.2858
C2	No	B	Soil	2011	156	25.3944
C2	No	B	Soil	2011	157	25.9759
C2	No	B	Soil	2011	158	26.743
C2	No	B	Soil	2011	159	27.2069
C2	No	B	Soil	2011	160	27.5538
C2	No	B	Soil	2011	161	27.2448
C2	No	B	Soil	2011	162	27.5009
C2	No	B	Soil	2011	163	27.9314
C2	No	B	Soil	2011	164	28.5519
C2	No	B	Soil	2011	165	28.7366
C2	No	B	Soil	2011	166	27.6297
C2	No	B	Soil	2011	167	27.944
C2	No	B	Soil	2011	168	28.8696
C2	No	B	Soil	2011	169	29.5593
C2	No	B	Soil	2011	170	29.3903
C2	No	B	Soil	2011	171	29.9065
C2	No	B	Soil	2011	172	29.2732
C2	No	B	Soil	2011	173	28.8856
C2	No	B	Soil	2011	174	29.1528
[truncated: 38,913 more rows]

## Sheet: moisture
Plot	warm	block	Year	Month	Day	moisture
C1	C	A	2010	1	18	5.8
C1	C	A	2010	2	17	9.15
C1	C	A	2010	3	18	11.5
C1	C	A	2010	4	9	12.56
C1	C	A	2010	5	7	6.79
C1	C	A	2010	5	22	12.5
C1	C	A	2010	6	17	10.92
C1	C	A	2010	7	21	14.85
C1	C	A	2010	8	18	9.29
C1	C	A	2010	9	22	15.8
C1	C	A	2010	10	15	7.15
C1	C	A	2010	11	3	8.93
C1	C	A	2010	11	5	7.98
C1	C	A	2010	12	22	2.75
C1	C	A	2011	1	22	2.15
C1	C	A	2011	2	22	10.75
C1	C	A	2011	3	23	2.75
C1	C	A	2011	4	28	10.95
C1	C	A	2011	5	26	10
C1	C	A	2011	6	7	14.99
C1	C	A	2011	6	26	10.79
C1	C	A	2011	7	19	2.9
C1	C	A	2011	8	16	9.78
C1	C	A	2011	9	24	4.95
C1	C	A	2011	10	18	7.15
C1	C	A	2011	11	12	9.75
C1	C	A	2011	12	10	9.12
C1	C	A	2012	1	15	3.7
C1	C	A	2012	1	15	7.55
C1	C	A	2012	2	19	9.15
C1	C	A	2012	3	13	15.15
C1	C	A	2012	3	13	13.35
C1	C	A	2012	4	21	13.85
C1	C	A	2012	4	27	13.39
C1	C	A	2012	5	19	9.12
C1	C	A	2012	5	19	9.42
C1	C	A	2012	6	17	18.55
C1	C	A	2012	6	17	16.75
C1	C	A	2012	7	21	3.25
C1	C	A	2012	8	23	2.3
C1	C	A	2012	9	9	9.06
C1	C	A	2012	9	22	1.55
C1	C	A	2012	10	28	5.25
C1	C	A	2012	10	28	4.7
C1	C	A	2012	11	17	3.65
C1	C	A	2012	11	17	3.1
C1	C	A	2012	12	18	6.08
C1	C	A	2012	12	18	8.23
C1	C	A	2013	1	20	7.7
C1	C	A	2013	4	6	16
C1	C	A	2013	5	11	16.62
C1	C	A	2013	6	2	14.5
C1	C	A	2013	6	24	1.13
C1	C	A	2013	8	2	13.21
C1	C	A	2013	9	13	6.42
C1	C	A	2013	10	9	9.9
C1	C	A	2014	1	1	11.9
C1	C	A	2014	7	23	2.73
C1	C	A	2014	8	27	1.7
C1	C	A	2014	9	30	3.53
C1	C	A	2014	10	29	2.57
C1	C	A	2014	11	25	11.17
C1	C	A	2015	2	3	8.36667
C1	C	A	2015	3	11	10.3
C1	C	A	2015	4	26	5.36667
C1	C	A	2015	5	18	12.5667
C1	C	A	2015	6	24	7.9
C1	C	A	2015	7	16	10.7667
C1	C	A	2015	8	26	3.43333
C1	C	A	2015	9	28	6.56667
C1	C	A	2015	10	17	2.66667
C1	C	A	2015	11	19	14.1667
C1	C	A	2015	12	16	17.5333
C1	C	A	2016	1	29	14.3
C1	C	A	2016	2	29	10.9
C1	C	A	2016	3	20	9.43333
C1	C	A	2016	4	23	18.5
C1	C	A	2016	5	21	17.7667
C1	C	A	2016	6	29	6.7
C1	C	A	2016	8	1	2.9
C1	C	A	2016	8	16	3.5
C1	C	A	2016	8	31	3.76667
C1	C	A	2016	9	13	3.4
C1	C	A	2016	9	29	22.3667
C1	C	A	2016	10	28	9.8
C1	C	A	2016	11	23	20.3
C1	C	A	2016	12	22	5.83333
C2	C	B	2010	1	18	4.76
C2	C	B	2010	2	17	6.42
C2	C	B	2010	3	18	9.95
C2	C	B	2010	4	9	15.66
C2	C	B	2010	5	7	9.04
C2	C	B	2010	5	22	11.7
C2	C	B	2010	6	17	12.26
C2	C	B	2010	7	21	12
C2	C	B	2010	8	18	8.98
C2	C	B	2010	9	22	14.25
C2	C	B	2010	10	15	6.88
C2	C	B	2010	11	5	8.45
C2	C	B	2010	11	30	7.56
C2	C	B	2010	12	22	1.5
C2	C	B	2011	1	22	2.7
C2	C	B	2011	2	22	7.1
C2	C	B	2011	3	23	2.1
C2	C	B	2011	4	28	16.85
C2	C	B	2011	5	26	10.2
C2	C	B	2011	6	7	13.21
C2	C	B	2011	6	26	12.15
C2	C	B	2011	7	19	2.1
C2	C	B	2011	8	16	9.45
C2	C	B	2011	9	24	4.65
C2	C	B	2011	10	18	6.88
C2	C	B	2011	11	12	8.5
C2	C	B	2011	12	10	7.72
C2	C	B	2012	1	15	5.68
C2	C	B	2012	1	15	5.73
C2	C	B	2012	2	19	9
C2	C	B	2012	3	13	15
C2	C	B	2012	3	13	15.45
C2	C	B	2012	4	21	14.2
C2	C	B	2012	4	27	14.68
C2	C	B	2012	5	19	10.82
C2	C	B	2012	5	19	10.27
C2	C	B	2012	6	17	18.4
C2	C	B	2012	6	17	18.85
C2	C	B	2012	7	21	4.13
C2	C	B	2012	8	23	4.28
C2	C	B	2012	9	9	8.02
C2	C	B	2012	9	22	2.43
C2	C	B	2012	10	28	10.65
C2	C	B	2012	10	28	4.85
C2	C	B	2012	11	17	5.25
C2	C	B	2012	11	17	3.25
C2	C	B	2012	12	18	6.88
C2	C	B	2012	12	18	9.33
C2	C	B	2013	1	20	5.85
C2	C	B	2013	4	6	16
C2	C	B	2013	5	11	15.68
C2	C	B	2013	6	2	12.78
C2	C	B	2013	6	24	4.83
C2	C	B	2013	8	2	11.9
C2	C	B	2013	9	13	5.17
C2	C	B	2013	10	9	9.05
C2	C	B	2014	1	1	8.38
C2	C	B	2014	7	23	1.9
C2	C	B	2014	8	27	1.5
C2	C	B	2014	9	30	2.7
C2	C	B	2014	10	29	3.53
C2	C	B	2014	11	25	10.17
C2	C	B	2015	2	3	5.5
C2	C	B	2015	3	11	6.06667
C2	C	B	2015	4	26	3.76667
C2	C	B	2015	5	18	13.1667
C2	C	B	2015	6	24	8.43333
C2	C	B	2015	7	16	11.6333
C2	C	B	2015	8	26	3.66667
C2	C	B	2015	9	28	2.26667
C2	C	B	2015	10	17	0.366667
C2	C	B	2015	11	19	15.3333
C2	C	B	2015	12	16	15.2333
C2	C	B	2016	1	29	8.4
C2	C	B	2016	2	29	9.7
C2	C	B	2016	3	20	11.2667
C2	C	B	2016	4	23	16.1667
C2	C	B	2016	5	21	18.2667
C2	C	B	2016	6	29	6.7
C2	C	B	2016	8	1	1.13333
C2	C	B	2016	8	16	3.5
C2	C	B	2016	8	31	3.8
C2	C	B	2016	9	13	5.73333
C2	C	B	2016	9	29	17.5333
C2	C	B	2016	10	28	3.3
C2	C	B	2016	11	23	11
C2	C	B	2016	12	22	3.53333
C3	C	D	2010	1	18	2.96
C3	C	D	2010	2	17	3.88
C3	C	D	2010	3	18	8.35
C3	C	D	2010	4	9	14.37
C3	C	D	2010	5	7	8.01
C3	C	D	2010	5	22	10.47
C3	C	D	2010	6	17	12.13
C3	C	D	2010	7	21	5.85
C3	C	D	2010	8	18	8.68
C3	C	D	2010	9	22	5.65
C3	C	D	2010	10	15	6.77
C3	C	D	2010	11	5	7.69
C3	C	D	2010	11	30	6.78
C3	C	D	2010	12	22	0.75
C3	C	D	2011	1	22	1.4
C3	C	D	2011	2	22	4.05
C3	C	D	2011	3	23	2.55
C3	C	D	2011	4	28	14.9
C3	C	D	2011	5	26	8.35
C3	C	D	2011	6	7	12.59
C3	C	D	2011	6	26	12.03
C3	C	D	2011	7	19	1.85
C3	C	D	2011	8	16	9.13
C3	C	D	2011	9	24	4.23
C3	C	D	2011	10	18	6.77
C3	C	D	2011	11	12	9.25
C3	C	D	2011	12	10	6.92
C3	C	D	2012	1	15	7.55
C3	C	D	2012	1	15	3.7
C3	C	D	2012	2	19	7.35
C3	C	D	2012	3	13	13.35
C3	C	D	2012	3	13	15.15
C3	C	D	2012	4	21	11.1
C3	C	D	2012	4	27	13.07
C3	C	D	2012	5	19	9.42
C3	C	D	2012	5	19	9.12
C3	C	D	2012	6	17	16.75
C3	C	D	2012	6	17	18.55
C3	C	D	2012	7	21	3.93
C3	C	D	2012	8	23	7
C3	C	D	2012	9	9	4.19
C3	C	D	2012	9	22	2.23
C3	C	D	2012	10	28	4.7
C3	C	D	2012	10	28	5.25
C3	C	D	2012	11	17	3.1
C3	C	D	2012	11	17	3.65
C3	C	D	2012	12	18	8.23
C3	C	D	2012	12	18	6.08
C3	C	D	2013	1	20	3.77
C3	C	D	2013	4	6	14.5
C3	C	D	2013	5	11	14.54
C3	C	D	2013	6	2	12.18
C3	C	D	2013	6	24	5.37
C3	C	D	2013	8	2	2.55
C3	C	D	2013	9	13	2.7
C3	C	D	2013	10	9	6.35
C3	C	D	2014	1	1	7.8
C3	C	D	2014	7	23	0
C3	C	D	2014	8	27	2.3
C3	C	D	2014	9	30
C3	C	D	2014	10	29	5.37
C3	C	D	2014	11	25	12.47
C3	C	D	2015	2	3	10.0333
C3	C	D	2015	3	11	16.4667
C3	C	D	2015	4	26	7.66667
C3	C	D	2015	5	18	19.1
C3	C	D	2015	6	24	7.06667
C3	C	D	2015	7	16	10.0333
C3	C	D	2015	8	26	2.46667
C3	C	D	2015	9	28	5.96667
C3	C	D	2015	10	17	1.86667
C3	C	D	2015	11	19	19.8333
C3	C	D	2015	12	16	19.2
C3	C	D	2016	1	29	17.6667
C3	C	D	2016	2	29	18
C3	C	D	2016	3	20	18.1333
C3	C	D	2016	4	23	18.7333
C3	C	D	2016	5	21	17.6667
C3	C	D	2016	6	29	6.73333
C3	C	D	2016	8	1	4.5
C3	C	D	2016	8	16	3.5
C3	C	D	2016	8	31	4.4
C3	C	D	2016	9	13	2.83333
C3	C	D	2016	9	29	26.3333
C3	C	D	2016	10	28	10.8
C3	C	D	2016	11	23	23.2
C3	C	D	2016	12	22	8.86667
C4	C	C	2010	1	18	4.31
C4	C	C	2010	2	17	5.49
C4	C	C	2010	3	18	8.3
C4	C	C	2010	4	9	12.64
C4	C	C	2010	5	7	7.91
C4	C	C	2010	5	22	9.49
C4	C	C	2010	6	17	12.03
C4	C	C	2010	7	21	4.8
C4	C	C	2010	8	18	8.55
C4	C	C	2010	9	22	15.6
C4	C	C	2010	10	15	6.17
C4	C	C	2010	11	5	8.01
C4	C	C	2010	11	30	5.01
C4	C	C	2010	12	22	0.55
C4	C	C	2011	1	22	1.45
C4	C	C	2011	2	22	5.3
C4	C	C	2011	3	23	1.6
C4	C	C	2011	4	28	12.9
C4	C	C	2011	5	26	8
C4	C	C	2011	6	7	10.99
C4	C	C	2011	6	26	11.94
C4	C	C	2011	7	19	1.75
C4	C	C	2011	8	16	9
C4	C	C	2011	9	24	2.97
C4	C	C	2011	10	18	6.17
C4	C	C	2011	11	12	9.8
C4	C	C	2011	12	10	5.12
C4	C	C	2012	1	15	5.73
C4	C	C	2012	1	15	5.68
C4	C	C	2012	2	19	9.45
C4	C	C	2012	3	13	15.45
C4	C	C	2012	3	13	15
C4	C	C	2012	4	21	12.6
C4	C	C	2012	4	27	10.03
C4	C	C	2012	5	19	10.27
C4	C	C	2012	5	19	10.82
C4	C	C	2012	6	17	18.85
C4	C	C	2012	6	17	18.4
C4	C	C	2012	7	21	3.28
C4	C	C	2012	8	23	2.78
C4	C	C	2012	9	9	7.18
C4	C	C	2012	9	22	1.58
C4	C	C	2012	10	28	4.85
C4	C	C	2012	10	28	10.65
C4	C	C	2012	11	17	3.25
C4	C	C	2012	11	17	5.25
C4	C	C	2012	12	18	9.33
C4	C	C	2012	12	18	6.88
C4	C	C	2013	1	20	5.8
C4	C	C	2013	4	6	8.7
C4	C	C	2013	5	11	10.53
C4	C	C	2013	6	2	10.63
C4	C	C	2013	6	24	6.8
C4	C	C	2013	8	2	2.93
C4	C	C	2013	9	13	2.98
C4	C	C	2013	10	9	5.38
C4	C	C	2014	1	1	7.2
C4	C	C	2014	7	23	1.37
C4	C	C	2014	8	27	1.83
C4	C	C	2014	9	30
C4	C	C	2014	10	29	2.7
C4	C	C	2014	11	25	11
C4	C	C	2015	2	3	15.4667
C4	C	C	2015	3	11	14.5
C4	C	C	2015	4	26	9.83333
C4	C	C	2015	5	18	16.5667
C4	C	C	2015	6	24	11.7667
C4	C	C	2015	7	16	7.13333
C4	C	C	2015	8	26	5.1
C4	C	C	2015	9	28	4.13333
C4	C	C	2015	10	17	4.76667
C4	C	C	2015	11	19	20.6667
C4	C	C	2015	12	16	22.9333
C4	C	C	2016	1	29	16.8
C4	C	C	2016	2	29	15.6
C4	C	C	2016	3	20	15.6
C4	C	C	2016	4	23	16.5667
C4	C	C	2016	5	21	17.7667
C4	C	C	2016	6	29	8.7
C4	C	C	2016	8	1	10.4333
C4	C	C	2016	8	16	4.06667
C4	C	C	2016	8	31	9.53333
C4	C	C	2016	9	13	9.1
C4	C	C	2016	9	29	31.6667
C4	C	C	2016	10	28	16.5333
C4	C	C	2016	11	23	22.7
C4	C	C	2016	12	22	11.9667
W1	W	A	2010	1	18	3.73
W1	W	A	2010	2	17	5.15
W1	W	A	2010	3	18	9.25
W1	W	A	2010	4	9	14.89
W1	W	A	2010	5	7	8.64
W1	W	A	2010	5	22	12.44
W1	W	A	2010	6	17	11.45
W1	W	A	2010	7	21	8.85
W1	W	A	2010	8	18	7.27
W1	W	A	2010	9	22	18.5
W1	W	A	2010	10	15	6.85
W1	W	A	2010	11	5	6.33
W1	W	A	2010	11	30	6.13
W1	W	A	2010	12	22	2.15
W1	W	A	2011	1	22	1.8
W1	W	A	2011	2	22	5.65
W1	W	A	2011	3	23	1.5
W1	W	A	2011	4	28	17.6
W1	W	A	2011	5	26	11.25
W1	W	A	2011	6	7	13.62
W1	W	A	2011	6	26	11.34
W1	W	A	2011	7	19	1.38
W1	W	A	2011	8	16	7.65
W1	W	A	2011	9	24	4.47
W1	W	A	2011	10	18	6.85
W1	W	A	2011	11	12	5.8
W1	W	A	2011	12	10	6.25
W1	W	A	2012	1	15	3.55
W1	W	A	2012	1	15	4.65
W1	W	A	2012	2	19	8.6
W1	W	A	2012	3	13	14.6
W1	W	A	2012	3	13	13.15
W1	W	A	2012	4	21	12.95
W1	W	A	2012	4	27	13.91
W1	W	A	2012	5	19	8.67
W1	W	A	2012	5	19	8.33
W1	W	A	2012	6	17	18
W1	W	A	2012	6	17	16.55
W1	W	A	2012	7	21	3.4
W1	W	A	2012	8	23	6.82
W1	W	A	2012	9	9	8.95
W1	W	A	2012	9	22	1.7
W1	W	A	2012	10	28	5.6
W1	W	A	2012	10	28	6.85
W1	W	A	2012	11	17	4
W1	W	A	2012	11	17	5.25
W1	W	A	2012	12	18	5.55
W1	W	A	2012	12	18	6.93
W1	W	A	2013	1	20	4.74
W1	W	A	2013	4	6	12.7
W1	W	A	2013	5	11	14.1
W1	W	A	2013	6	2	13.18
W1	W	A	2013	6	24	4.3
W1	W	A	2013	8	2	4.05
W1	W	A	2013	9	13	3.88
W1	W	A	2013	10	9	9.03
W1	W	A	2014	1	1	4.58
W1	W	A	2014	7	23	1.97
W1	W	A	2014	8	27	1.27
W1	W	A	2014	9	30	2.23
W1	W	A	2014	10	29	1.03
W1	W	A	2014	11	25	6.57
W1	W	A	2015	2	3	3.43333
W1	W	A	2015	3	11	3.66667
W1	W	A	2015	4	26	1.6
W1	W	A	2015	5	18	13.5333
W1	W	A	2015	6	24	7.63333
W1	W	A	2015	7	16	4.63333
W1	W	A	2015	8	26	0.366667
W1	W	A	2015	9	28	4.73333
W1	W	A	2015	10	17	1.83333
W1	W	A	2015	11	19	11.5333
W1	W	A	2015	12	16	10.1333
W1	W	A	2016	1	29	7.66667
W1	W	A	2016	2	29	9.7
W1	W	A	2016	3	20	4.4
W1	W	A	2016	4	23	15.4667
W1	W	A	2016	5	21	18.1333
W1	W	A	2016	6	29	5.46667
W1	W	A	2016	8	1	3.26667
W1	W	A	2016	8	16	3.5
W1	W	A	2016	8	31	1.86667
W1	W	A	2016	9	13	1.96667
W1	W	A	2016	9	29	20.6667
W1	W	A	2016	10	28	2.46667
W1	W	A	2016	11	23	12.2
W1	W	A	2016	12	22	3.66667
W2	W	B	2010	1	18	3.61
W2	W	B	2010	2	17	8.3
W2	W	B	2010	3	18	13.9
W2	W	B	2010	4	9	14.75
W2	W	B	2010	5	7	8.69
W2	W	B	2010	5	22	9.21
W2	W	B	2010	6	17	11.65
W2	W	B	2010	7	21	7.2
W2	W	B	2010	8	18	8.38
W2	W	B	2010	9	22	10.4
W2	W	B	2010	10	15	6.97
W2	W	B	2010	11	5	10.18
W2	W	B	2010	11	30	9.26
W2	W	B	2010	12	22	4.6
W2	W	B	2011	1	22	3.65
W2	W	B	2011	2	22	13.05
W2	W	B	2011	3	23	3.3
W2	W	B	2011	4	28	17.4
W2	W	B	2011	5	26	9.3
W2	W	B	2011	6	7	9.13
W2	W	B	2011	6	26	11.58
W2	W	B	2011	7	19	2.4
W2	W	B	2011	8	16	8.82
W2	W	B	2011	9	24	3.18
W2	W	B	2011	10	18	6.97
W2	W	B	2011	11	12	13.4
W2	W	B	2011	12	10	9.45
W2	W	B	2012	1	15	4.18
W2	W	B	2012	1	15	3.55
W2	W	B	2012	2	19	3.55
W2	W	B	2012	3	13	9.55
W2	W	B	2012	3	13	14.6
W2	W	B	2012	4	21	12.55
W2	W	B	2012	4	27	12.24
W2	W	B	2012	5	19	9.07
W2	W	B	2012	5	19	8.67
W2	W	B	2012	6	17	12.95
W2	W	B	2012	6	17	18
W2	W	B	2012	7	21	4.8
W2	W	B	2012	8	23	3.43
W2	W	B	2012	9	9	5.33
W2	W	B	2012	9	22	3.1
W2	W	B	2012	10	28	4.55
W2	W	B	2012	10	28	5.6
W2	W	B	2012	11	17	2.95
W2	W	B	2012	11	17	4
W2	W	B	2012	12	18	5.62
W2	W	B	2012	12	18	5.55
W2	W	B	2013	1	20	3.62
W2	W	B	2013	4	6	11.3
W2	W	B	2013	5	11	10.97
W2	W	B	2013	6	2	8.83
W2	W	B	2013	6	24	7.9
W2	W	B	2013	8	2	3.33
W2	W	B	2013	9	13	2.42
W2	W	B	2013	10	9	6.83
W2	W	B	2014	1	1	3.48
W2	W	B	2014	7	23	2.57
W2	W	B	2014	8	27	2.37
W2	W	B	2014	9	30	4.5
W2	W	B	2014	10	29	4.87
W2	W	B	2014	11	25	13.47
W2	W	B	2015	2	3	3.8
W2	W	B	2015	3	11	3.76667
W2	W	B	2015	4	26	2.1
W2	W	B	2015	5	18	13.5333
W2	W	B	2015	6	24	9.1
W2	W	B	2015	7	16	10.9
W2	W	B	2015	8	26	0
W2	W	B	2015	9	28	13.9
W2	W	B	2015	10	17	1.6
W2	W	B	2015	11	19	15.6
W2	W	B	2015	12	16	17.7667
W2	W	B	2016	1	29	15.4667
W2	W	B	2016	2	29	10.6667
W2	W	B	2016	3	20	5.5
W2	W	B	2016	4	23	15.8333
W2	W	B	2016	5	21	17.3
W2	W	B	2016	6	29	10.3333
W2	W	B	2016	8	1	3.66667
W2	W	B	2016	8	16	3.36667
W2	W	B	2016	8	31	5.13333
W2	W	B	2016	9	13	4.73333
W2	W	B	2016	9	29	21.6
W2	W	B	2016	10	28	4.26667
W2	W	B	2016	11	23	13.5333
W2	W	B	2016	12	22	1.96667
W3	W	C	2010	1	18	6.13
W3	W	C	2010	2	17	8.89
W3	W	C	2010	3	18	13.5
W3	W	C	2010	4	9	15.42
W3	W	C	2010	5	7	10.22
W3	W	C	2010	5	22	11.63
W3	W	C	2010	6	17	9.24
W3	W	C	2010	7	21	9.35
W3	W	C	2010	8	18	8.82
W3	W	C	2010	9	22	16.85
W3	W	C	2010	10	15	7.03
W3	W	C	2010	11	5	11.02
W3	W	C	2010	11	30	11.01
W3	W	C	2010	12	22	5.25
W3	W	C	2011	1	22	9.95
W3	W	C	2011	2	22	13.6
W3	W	C	2011	3	23	4.6
W3	W	C	2011	4	28	21.6
W3	W	C	2011	5	26	9.85
W3	W	C	2011	6	7	13.42
W3	W	C	2011	6	26	9.13
W3	W	C	2011	7	19	3.07
W3	W	C	2011	8	16	9.28
W3	W	C	2011	9	24	5.82
W3	W	C	2011	10	18	7.03
W3	W	C	2011	11	12	15
W3	W	C	2011	12	10	11.23
W3	W	C	2012	1	15	4.65
W3	W	C	2012	1	15	4.18
W3	W	C	2012	2	19	7.15
W3	W	C	2012	3	13	13.15
W3	W	C	2012	3	13	9.55
W3	W	C	2012	4	21	11.3
W3	W	C	2012	4	27	15.12
W3	W	C	2012	5	19	8.33
W3	W	C	2012	5	19	9.07
W3	W	C	2012	6	17	16.55
W3	W	C	2012	6	17	12.95
W3	W	C	2012	7	21	3.5
W3	W	C	2012	8	23	4.83
W3	W	C	2012	9	9	7.56
W3	W	C	2012	9	22	1.8
W3	W	C	2012	10	28	6.85
W3	W	C	2012	10	28	4.55
W3	W	C	2012	11	17	5.25
W3	W	C	2012	11	17	2.95
W3	W	C	2012	12	18	6.93
W3	W	C	2012	12	18	5.62
W3	W	C	2013	1	20	4.27
W3	W	C	2013	4	6	14.2
W3	W	C	2013	5	11	14.81
W3	W	C	2013	6	2	12.98
W3	W	C	2013	6	24	1.47
W3	W	C	2013	8	2	5.68
W3	W	C	2013	9	13	0
W3	W	C	2013	10	9	8.23
W3	W	C	2014	1	1	4.93
W3	W	C	2014	7	23	2.3
W3	W	C	2014	8	27	1.77
W3	W	C	2014	9	30	0
W3	W	C	2014	10	29	5.13
W3	W	C	2014	11	25	11
W3	W	C	2015	2	3	3.4
W3	W	C	2015	3	11	5.36667
W3	W	C	2015	4	26	4.4
W3	W	C	2015	5	18	16.8
W3	W	C	2015	6	24	9.46667
W3	W	C	2015	7	16	4.96667
W3	W	C	2015	8	26	2.63333
W3	W	C	2015	9	28	9.1
W3	W	C	2015	10	17	2.2
W3	W	C	2015	11	19	13.7
W3	W	C	2015	12	16	14.2667
W3	W	C	2016	1	29	12.6
W3	W	C	2016	2	29	9.2
W3	W	C	2016	3	20	11.2667
W3	W	C	2016	4	23	12.4667
W3	W	C	2016	5	21	12.4667
W3	W	C	2016	6	29	7.53333
W3	W	C	2016	8	1	2.46667
W3	W	C	2016	8	16	3.53333
W3	W	C	2016	8	31	2
W3	W	C	2016	9	13	5.33333
W3	W	C	2016	9	29	21.8667
W3	W	C	2016	10	28	8.36667
W3	W	C	2016	11	23	17.7667
W3	W	C	2016	12	22	5.7
W4	W	D	2010	1	18	6.58
W4	W	D	2010	2	17	7.57
W4	W	D	2010	3	18	9.4
W4	W	D	2010	4	9	15.71
W4	W	D	2010	5	7	9.23
W4	W	D	2010	5	22	10.98
W4	W	D	2010	6	17	11.5
W4	W	D	2010	7	21	6.6
W4	W	D	2010	8	18	8.14
W4	W	D	2010	9	22	16
W4	W	D	2010	10	15	6.47
W4	W	D	2010	11	5	7.03
W4	W	D	2010	11	30	4.28
W4	W	D	2010	12	22	2.4
W4	W	D	2011	1	22	2.7
W4	W	D	2011	2	22	6.7
W4	W	D	2011	3	23	2.85
W4	W	D	2011	4	28	17.2
W4	W	D	2011	5	26	8.2
W4	W	D	2011	6	7	13.75
W4	W	D	2011	6	26	11.39
W4	W	D	2011	7	19	1.82
W4	W	D	2011	8	16	8.57
W4	W	D	2011	9	24	5.12
W4	W	D	2011	10	18	6.47
W4	W	D	2011	11	12	7.6
W4	W	D	2011	12	10	4.37
W4	W	D	2012	1	15	8.43
W4	W	D	2012	1	15	8.43
W4	W	D	2012	2	19	10.6
W4	W	D	2012	3	13	16.6
W4	W	D	2012	3	13	16.6
W4	W	D	2012	4	21	13.5
W4	W	D	2012	4	27	13.34
W4	W	D	2012	5	19	10.5
W4	W	D	2012	5	19	10.5
W4	W	D	2012	6	17	20
W4	W	D	2012	6	17	20
W4	W	D	2012	7	21	4.97
W4	W	D	2012	8	23	3.43
W4	W	D	2012	9	9	8.87
W4	W	D	2012	9	22	3.27
W4	W	D	2012	10	28	7.4
W4	W	D	2012	10	28	7.4
W4	W	D	2012	11	17	5.8
W4	W	D	2012	11	17	5.8
W4	W	D	2012	12	18	9.27
W4	W	D	2012	12	18	9.27
W4	W	D	2013	1	20	8.6
W4	W	D	2013	4	6	13.4
W4	W	D	2013	5	11	14.55
W4	W	D	2013	6	2	13.3
W4	W	D	2013	6	24	0.87
W4	W	D	2013	8	2	8.13
W4	W	D	2013	9	13	5.49
W4	W	D	2013	10	9	4.4
W4	W	D	2014	1	1	5.38
W4	W	D	2014	7	23	2.97
W4	W	D	2014	8	27	1.7
W4	W	D	2014	9	30	0
W4	W	D	2014	10	29	2.93
W4	W	D	2014	11	25	10.87
W4	W	D	2015	2	3	6.56667
W4	W	D	2015	3	11	6.23333
W4	W	D	2015	4	26	4.4
W4	W	D	2015	5	18	17.9
W4	W	D	2015	6	24	8.86667
W4	W	D	2015	7	16	5.83333
W4	W	D	2015	8	26	4.86667
W4	W	D	2015	9	28	3.86667
W4	W	D	2015	10	17	2.56667
W4	W	D	2015	11	19	18.4667
W4	W	D	2015	12	16	18.2333
W4	W	D	2016	1	29	13.1667
W4	W	D	2016	2	29	13.3333
W4	W	D	2016	3	20	6.8
W4	W	D	2016	4	23	20.5333
W4	W	D	2016	5	21	18.3667
W4	W	D	2016	6	29	9.4
W4	W	D	2016	8	1	5.36667
W4	W	D	2016	8	16	4.76667
W4	W	D	2016	8	31	8.86667
W4	W	D	2016	9	13	9.83333
W4	W	D	2016	9	29	26.4333
W4	W	D	2016	10	28	14.4
W4	W	D	2016	11	23	22.8333
W4	W	D	2016	12	22	10.9

## Sheet: soil respiration
Plot	warm	block	Year	Month	Day	Rt (umol m-2 s-1)	Rh (umol m-2 s-1)	Ra (umol m-2 s-1)
C1	C	A	2010	1	22	1.91	0.59	1.32
C1	C	A	2010	2	17	1.44	0.42	1.02
C1	C	A	2010	3	18	2.8	1.05	1.75
C1	C	A	2010	4	27	4.64	1.18	3.46
C1	C	A	2010	5	17	5.31	5	0.31
C1	C	A	2010	6	10	2.29	2.92	0
C1	C	A	2010	7	1	4.38	3	1.38
C1	C	A	2010	7	21	4.65	3.47	1.18
C1	C	A	2010	8	27	2.32	1.84	0.48
C1	C	A	2010	9	22	5.5	1.87	3.63
C1	C	A	2010	11	18	3.11	1.17	1.94
C1	C	A	2010	12	22	0.89	0.74	0.15
C1	C	A	2011	1	22	1.06	0.23	0.83
C1	C	A	2011	2	22	2.27	0.58	1.69
C1	C	A	2011	3	23	1.46	0.71	0.75
C1	C	A	2011	4	28	4.7	3.2	1.5
C1	C	A	2011	5	26	2.84	2.96	0
C1	C	A	2011	6	26	1.05	1.12	0
C1	C	A	2011	7	19	2.03	0.76	1.27
C1	C	A	2011	8	16	3.93	2.4	1.53
C1	C	A	2011	9	5	1.07	0.72	0.35
C1	C	A	2011	9	24	1.93	0.97	0.96
C1	C	A	2011	10	18	2.16	1.69	0.47
C1	C	A	2011	11	12	3.33	0.66	2.67
C1	C	A	2011	12	10	0.65	0.25	0.4
C1	C	A	2012	1	15	0.74	0.37	0.37
C1	C	A	2012	2	19	3.62	1.05	2.57
C1	C	A	2012	3	13	6.26	1.39	4.87
C1	C	A	2012	4	21	5.06	1.56	3.5
C1	C	A	2012	5	19	2.34	0.78	1.56
C1	C	A	2012	6	17	4.5	1.31	3.19
C1	C	A	2012	7	22	1.16	2.66	0
C1	C	A	2012	8	23	2.93	0.83	2.1
C1	C	A	2012	9	22	1.21	0.44	0.77
C1	C	A	2012	10	28	1.6	0.79	0.81
C1	C	A	2012	11	17	1.14	0.32	0.82
C1	C	A	2012	12	18	0.85	0.3	0.55
C1	C	A	2013	1	20	0.95	0.56	0.39
C1	C	A	2013	3	27	1.23	0.3	0.93
C1	C	A	2013	5	29	3.14	2.16	0.98
C1	C	A	2013	6	24	3.78	1.06	2.72
C1	C	A	2013	8	2	9.76	3.09	1.05
C1	C	A	2013	9	7	4.55	3.79	0.76
C1	C	A	2013	10	9	1.95	0.72	1.23
C1	C	A	2014	7	23	3.12	1.96	1.16
C1	C	A	2014	8	27	1.03	1.17	0
C1	C	A	2014	9	30	0.96	1.02	0
C1	C	A	2014	10	29	0.33	0.4	0
C1	C	A	2014	11	25	0.63	0.6	0.03
C1	C	A	2015	2	3	1.31	0.69	0.62
C1	C	A	2015	3	11	3.32	2.56	0.76
C1	C	A	2015	4	26	2.65	1.22	1.43
C1	C	A	2015	5	18	2.38	2.79	0
C1	C	A	2015	6	24	6.68	5.97	4.06
C1	C	A	2015	7	16	1.34	0.94	0.4
C1	C	A	2015	9	26	3.76	5.37	0.06
C1	C	A	2015	11	19	0.72	1.97	0
C1	C	A	2015	12	16	2.06	1.1	0.96
C1	C	A	2016	1	29	1.53	0.72	0.81
C1	C	A	2016	2	29	1.55	0.77	0.78
C1	C	A	2016	3	20	1.53	1.44	0.09
C1	C	A	2016	4	23	7.25	4.08	3.17
C1	C	A	2016	5	21	3.4	3.07	0.33
C1	C	A	2016	6	17	5.98	1.03	4.95
C1	C	A	2016	6	29	2.01	2.01	0
C1	C	A	2016	7	13	4.71	2.38	2.33
C1	C	A	2016	8	1	4.33	4.33	0
C1	C	A	2016	8	16	2.86	3	0
C1	C	A	2016	8	31	3.22	2.71	0.51
C1	C	A	2016	9	13	3.41	3.31	0.1
C1	C	A	2016	9	29	3.95	2.75	1.2
C1	C	A	2016	10	28	2.47	2.34	0.13
C1	C	A	2016	11	23	2.09	0.9	1.19
C1	C	A	2016	12	22	0.77	0.44	0.33
C2	C	B	2010	1	22	1.33	0.52	0.81
C2	C	B	2010	2	17	0.75	0.25	0.5
C2	C	B	2010	3	18	1.92	1.05	0.87
C2	C	B	2010	4	27	3.23	0.71	2.52
C2	C	B	2010	5	17	4.08	1.46	2.62
C2	C	B	2010	6	10	2.41	1.88	0.53
C2	C	B	2010	7	1	6.36	4.11	2.25
C2	C	B	2010	7	21	6.15	3.19	2.96
C2	C	B	2010	8	27	1.69	1.36	0.33
C2	C	B	2010	9	22	4.88	1.18	3.7
C2	C	B	2010	11	18	2.4	2.81	0
C2	C	B	2010	12	22	0.95	0.68	0.27
C2	C	B	2011	1	22	0.83	0.35	0.48
C2	C	B	2011	2	22	1.68	0.37	1.31
C2	C	B	2011	3	23	1.94	0.96	0.98
C2	C	B	2011	4	28	4.57	2.87	1.7
C2	C	B	2011	5	26	2.7	1.55	1.15
C2	C	B	2011	6	26	1.02	0.58	0.44
C2	C	B	2011	7	19	1.49	0.7	0.796667
C2	C	B	2011	8	16	7.18	0.3	6.88
C2	C	B	2011	9	5	1.78	0.53	1.25
C2	C	B	2011	9	24	2.11	0.43	1.68
C2	C	B	2011	10	18	4.14	0.69	3.45
C2	C	B	2011	11	12	3.44	0.75	2.69
C2	C	B	2011	12	10	1.01	0.21	0.8
C2	C	B	2012	1	15	2.4	0.13	2.27
C2	C	B	2012	2	19	4.01	0.34	3.67
C2	C	B	2012	3	13	4.87	0.35	4.52
C2	C	B	2012	4	21	3.83	0.52	3.31
C2	C	B	2012	5	19	2.11	0.11	2
C2	C	B	2012	6	17	3.26	0.42	2.84
C2	C	B	2012	7	22	2.32	0.38	1.94
C2	C	B	2012	8	23	1.81	0.2	1.61
C2	C	B	2012	9	22	1	0.38	0.62
C2	C	B	2012	10	28	2.52	0.09	2.43
C2	C	B	2012	11	17	1.98	0.1	1.88
C2	C	B	2012	12	18	2	0.1	1.9
C2	C	B	2013	1	20	1.65	0.97	0.68
C2	C	B	2013	3	27	1.57	0.52	1.05
C2	C	B	2013	5	29	4.15	2.18	1.97
C2	C	B	2013	6	24	4.01	1.39	2.62
C2	C	B	2013	8	2	4.97	2.61	2.36
C2	C	B	2013	9	7	1.28	1.59	0
C2	C	B	2013	10	9	2.81	1.2	1.61
C2	C	B	2014	7	23	3.33	2.09	1.24
C2	C	B	2014	8	27	0.98	0.52	0.46
C2	C	B	2014	9	30	0.73	2.61	0
C2	C	B	2014	10	29	0.79	0.76	0.03
C2	C	B	2014	11	25	1.56	0.7	0.86
C2	C	B	2015	2	3	1.33	0.92	0.41
C2	C	B	2015	3	11	4.32	1.43	2.89
C2	C	B	2015	4	26	4.59	2.53	2.06
C2	C	B	2015	5	18	4.24	1.86	2.38
C2	C	B	2015	6	24	4.93	2.62	2.31
C2	C	B	2015	7	16	0.31	2.14	0
C2	C	B	2015	9	26	2.62	3.38	0
C2	C	B	2015	11	19	1.73	1.48	0.25
C2	C	B	2015	12	16	1.35	1.44	0
C2	C	B	2016	1	29	2.8	0.94	1.86
C2	C	B	2016	2	29	1.4	1.09	0.31
C2	C	B	2016	3	20	2.34	1.12	1.22
C2	C	B	2016	4	23	2.93	0.79	2.14
C2	C	B	2016	5	21	2.36	2.36	0
C2	C	B	2016	6	17	4.84	3.37	1.47
C2	C	B	2016	6	29	8.07	3.74	4.33
C2	C	B	2016	7	13	4.75	2.14	2.61
C2	C	B	2016	8	1	5.27	3.13	2.14
C2	C	B	2016	8	16	3.97	2.73	1.24
C2	C	B	2016	8	31	3.86	2.94	0.92
C2	C	B	2016	9	13	4.23	4.41	0
C2	C	B	2016	9	29	7.6	3.97	3.63
C2	C	B	2016	10	28	2.21	2.21	0
C2	C	B	2016	11	23	2.12	1.87	0.25
C2	C	B	2016	12	22	1.95	1.06	0.89
C3	C	C	2010	1	22	1.26	1.24	0.02
C3	C	C	2010	2	17	0.56	0.58	0
C3	C	C	2010	3	18	2.25	1.83	0.42
C3	C	C	2010	4	27	4.14	2.99	1.15
C3	C	C	2010	5	17	3.43	2.89	0.54
C3	C	C	2010	6	10	3.92	2.84	1.08
C3	C	C	2010	7	1	4.14	3.53	0.61
C3	C	C	2010	7	21	5.63	2.79	2.84
C3	C	C	2010	8	27	1.25	1.17	0.08
C3	C	C	2010	9	22	4.77	4.42	0.35
C3	C	C	2010	11	18	2.17	1.69	0.48
C3	C	C	2010	12	22	1.23	0.5	0.73
C3	C	C	2011	1	22	0.65	0.23	0.42
C3	C	C	2011	2	22	1.92	0.82	1.1
C3	C	C	2011	3	23	4.48	2.23	2.25
C3	C	C	2011	4	28	5.9	1.79	4.11
C3	C	C	2011	5	26	4.17	2.99	1.18
C3	C	C	2011	6	26	1.39	0.91	0.48
C3	C	C	2011	7	19	1.39	0.57	0.82
C3	C	C	2011	8	16	6.45	2.03	4.42
C3	C	C	2011	9	5	3.15	1.53	1.62
C3	C	C	2011	9	24	2.91	1.35	1.56
C3	C	C	2011	10	18	1.76	1.91	0
C3	C	C	2011	11	12	5.85	1.83	4.02
C3	C	C	2011	12	10	1.59	0.26	1.33
C3	C	C	2012	1	15	1.62	0.11	1.51
C3	C	C	2012	2	19	3.82	0.7	3.12
C3	C	C	2012	3	13	7.82	1.01	6.81
C3	C	C	2012	4	21	4.59	1.58	3.01
C3	C	C	2012	5	19	4.2	1.1	3.1
C3	C	C	2012	6	17	3.88	0.87	3.015
C3	C	C	2012	7	22	2.85	0.77	2.08
C3	C	C	2012	8	23	3.97	1.49	2.48
C3	C	C	2012	9	22	2	0.72	1.28
C3	C	C	2012	10	28	4.67	1.3	3.37
C3	C	C	2012	11	17	4.1	1.62	2.48
C3	C	C	2012	12	18	2.93	1.75	1.18
C3	C	C	2013	1	20	2	1.58	0.42
C3	C	C	2013	3	27	1.62	1.91	0
C3	C	C	2013	5	29	6.32	4.04	2.28
C3	C	C	2013	6	24	3.99	6.06	0
C3	C	C	2013	8	2	3.79	2.85	0.94
C3	C	C	2013	9	7	3.33	1.31	2.02
C3	C	C	2013	10	9	3.48	1.37	2.11
C3	C	C	2014	7	23	4.67	4.09	0.58
C3	C	C	2014	8	27	2.09	1.48	0.61
C3	C	C	2014	9	30	2.17	1.54	0.63
C3	C	C	2014	10	29	2.25	1.3	0.95
C3	C	C	2014	11	25	0.84	0.54	0.3
C3	C	C	2015	2	3	1.72	1.65	0.07
C3	C	C	2015	3	11	3.74	5.26	1.182
C3	C	C	2015	4	26	4.69	3.53	1.16
C3	C	C	2015	5	18	1.74	4	0
C3	C	C	2015	6	24	4.62	3.42	1.2
C3	C	C	2015	7	16	11.42	6.36	0.4
C3	C	C	2015	9	26	5.13	3.98	1.15
C3	C	C	2015	11	19	5.07	3.85	1.22
C3	C	C	2015	12	16	3.9	2.91	0.99
C3	C	C	2016	1	29	0.89	0.82	0.07
C3	C	C	2016	2	29	1.04	0.68	0.36
C3	C	C	2016	3	20	1.83	1.34	0.49
C3	C	C	2016	4	23	4.49	3.93	0.56
C3	C	C	2016	5	21	5.48	4.21	1.27
C3	C	C	2016	6	17	10.6	5.83	4.16
C3	C	C	2016	6	29	9.26	5.37	3.89
C3	C	C	2016	7	13	10.81	3.33	7.48
C3	C	C	2016	8	1	7.37	4.7	2.67
C3	C	C	2016	8	16	6.54	3.47	3.07
C3	C	C	2016	8	31	8.72	2.98	5.74
C3	C	C	2016	9	13	10.54	3.89	0.45
C3	C	C	2016	9	29	5.8	3.97	1.83
C3	C	C	2016	10	28	5.74	3.52	2.22
C3	C	C	2016	11	23	3.16	2.02	1.14
C3	C	C	2016	12	22	1.54	1.53	0.01
C4	C	D	2010	1	22	1.98	0.62	1.36
C4	C	D	2010	2	17	1.15	0.43	0.72
C4	C	D	2010	3	18	3.95	1.99	1.96
C4	C	D	2010	4	27	3.69	2.75	0.94
C4	C	D	2010	5	17	4.99	2.36	2.63
C4	C	D	2010	6	10	4.64	3.82	0.82
C4	C	D	2010	7	1	9.06	3.73	1.23
C4	C	D	2010	7	21	4.81	4.48	0.33
C4	C	D	2010	8	27	1.41	1.32	0.09
C4	C	D	2010	9	22	5.97	4.08	1.89
C4	C	D	2010	11	18	2.02	1.04	0.98
C4	C	D	2010	12	22	1.35	0.75	0.6
C4	C	D	2011	1	22	0.76	0.43	0.33
C4	C	D	2011	2	22	1.92	0.82	1.1
C4	C	D	2011	3	23	2.1	1.82	0.28
C4	C	D	2011	4	28	5.03	4.39	2.41
C4	C	D	2011	5	26	6.02	4.66	2.09
C4	C	D	2011	6	26	0.49	1.52	0
C4	C	D	2011	7	19	1.06	0.76	0.3
C4	C	D	2011	8	16	9.57	2.53	3.32
C4	C	D	2011	9	5	2.18	1.06	1.12
C4	C	D	2011	9	24	2.86	0.94	1.92
C4	C	D	2011	10	18	3.58	1.16	2.42
C4	C	D	2011	11	12	4.41	3.02	1.39
C4	C	D	2011	12	10	3.08	0.89	2.19
C4	C	D	2012	1	15	3.32	0.74	2.58
C4	C	D	2012	2	19	3.82	0.7	3.12
C4	C	D	2012	3	13	5.25	2.33	2.92
C4	C	D	2012	4	21	4.66	1.24	3.42
C4	C	D	2012	5	19	2.84	0.95	1.89
C4	C	D	2012	6	17	3.88	0.87	3.015
C4	C	D	2012	7	22	1.39	1.48	0
C4	C	D	2012	8	23	1.88	1.02	0.86
C4	C	D	2012	9	22	1.91	0.97	0.94
C4	C	D	2012	10	28	1.71	0.78	0.93
C4	C	D	2012	11	17	1.28	0.38	0.9
C4	C	D	2012	12	18	1.37	0.35	1.02
C4	C	D	2013	1	20	0.94	1.49	0
C4	C	D	2013	3	27	1.47	0.71	0.76
C4	C	D	2013	5	29	3.91	5.22	0
C4	C	D	2013	6	24	7.7	5.8	1.9
C4	C	D	2013	8	2	3.67	2.85	0.82
C4	C	D	2013	9	7	3.18	2.23	0.95
C4	C	D	2013	10	9	3.54	7.09	2.44
C4	C	D	2014	7	23	2.49	2.41	0.08
C4	C	D	2014	8	27	1.9	1.45	0.45
C4	C	D	2014	9	30	1.24	1.07	0.17
C4	C	D	2014	10	29	1.79	0.73	1.06
C4	C	D	2014	11	25	0.98	0.51	0.47
C4	C	D	2015	2	3	4.51	3.01	1.5
C4	C	D	2015	3	11	8.28	5.83	2.36
C4	C	D	2015	4	26	2.09	3.5	0
C4	C	D	2015	5	18	4.51	3.15	1.36
C4	C	D	2015	6	24	4.17	6.91	0.75
C4	C	D	2015	7	16	12.11	9.89	0
C4	C	D	2015	9	26	5.12	3.86	1.26
C4	C	D	2015	11	19	0.63	0.61	0.02
C4	C	D	2015	12	16	2.38	1.56	0.82
C4	C	D	2016	1	29	2.23	0.36	1.87
C4	C	D	2016	2	29	1.41	1.24	0.17
C4	C	D	2016	3	20	2.64	3.22	0
C4	C	D	2016	4	23	4.64	2.96	1.68
C4	C	D	2016	5	21	11.86	6.91	0.54
C4	C	D	2016	6	17	9.48	7.32	6.07
C4	C	D	2016	6	29	7.77	6.49	4.07
C4	C	D	2016	7	13	9.96	3.33	6.63
C4	C	D	2016	8	1	8.34	6.66	4.29
C4	C	D	2016	8	16	3.09	3.47	0
C4	C	D	2016	8	31	5.1	2.98	2.12
C4	C	D	2016	9	13	5.39	4.91	0.48
C4	C	D	2016	9	29	2.9	2.9	0
C4	C	D	2016	10	28	5.88	4.03	1.85
C4	C	D	2016	11	23	2.74	2.74	0
C4	C	D	2016	12	22	1.15	1.15	0
W1	W	A	2010	1	22	1.64	1.5	0.14
W1	W	A	2010	2	17	1.26	0.71	0.55
W1	W	A	2010	3	18	2.71	2.53	0.18
W1	W	A	2010	4	27	2.89	1.41	1.48
W1	W	A	2010	5	17	4.43	0.63	3.8
W1	W	A	2010	6	10	1.36	1.21	0.15
W1	W	A	2010	7	1	3.48	3.6	0
W1	W	A	2010	7	21	3.62	2.01	1.61
W1	W	A	2010	8	27	1.74	1.4	0.34
W1	W	A	2010	9	22	3.28	2.61	0.67
W1	W	A	2010	11	18	1.95	1	0.95
W1	W	A	2010	12	22	0.23	0.17	0.06
W1	W	A	2011	1	22	0.33	0.41	0
W1	W	A	2011	2	22	0.8	0.55	0.25
W1	W	A	2011	3	23	1.35	0.84	0.51
W1	W	A	2011	4	28	4.51	2.95	1.56
W1	W	A	2011	5	26	2.98	2.17	0.81
W1	W	A	2011	6	26	0.91	1.27	0
W1	W	A	2011	7	19	2.33	1.25	1.08
W1	W	A	2011	8	16	4.01	2.72	1.29
W1	W	A	2011	9	5	1.77	0.79	0.98
W1	W	A	2011	9	24	1.63	1.36	0.27
W1	W	A	2011	10	18	1.4	1.32	0.08
W1	W	A	2011	11	12	1.25	0.48	0.77
W1	W	A	2011	12	10	0.54	0.23	0.31
W1	W	A	2012	1	15	1.14	0.24	0.9
W1	W	A	2012	2	19	3.02	1.5	1.52
W1	W	A	2012	3	13	3.37	1.98	1.39
W1	W	A	2012	4	21	3.22	1.15	2.07
W1	W	A	2012	5	19	1.71	1.03	0.68
W1	W	A	2012	6	17	3.01	2.48	0.53
W1	W	A	2012	7	22	2.24	0.85	1.39
W1	W	A	2012	8	23	1.46	0.75	0.71
W1	W	A	2012	9	22	2.48	0.88	1.6
W1	W	A	2012	10	28	1.39	0.57	0.82
W1	W	A	2012	11	17	0.83	0.25	0.58
W1	W	A	2012	12	18	0.79	0.39	0.4
W1	W	A	2013	1	20	1.21	0.35	0.86
W1	W	A	2013	3	27	0.96	0.26	0.7
W1	W	A	2013	5	29	2.75	1.19	1.56
W1	W	A	2013	6	24	3.16	1.53	1.63
W1	W	A	2013	8	2	4.2	1.34	2.86
W1	W	A	2013	9	7	1.59	1.17	0.42
W1	W	A	2013	10	9	1.6	0.44	1.16
W1	W	A	2014	7	23	2.76	1.91	0.85
W1	W	A	2014	8	27	2.04	2.34	0
W1	W	A	2014	9	30	1.54	1.77	0
W1	W	A	2014	10	29	0.76	1.36	0
W1	W	A	2014	11	25	1.32	1.96	0
W1	W	A	2015	2	3	1.81	0.39	1.42
W1	W	A	2015	3	11	5.52	3.73	1.79
W1	W	A	2015	4	26	3.03	2.02	1.01
W1	W	A	2015	5	18	5.48	7.61	1.18
W1	W	A	2015	6	24	6.53	2.33	4.2
W1	W	A	2015	7	16	2.9	2.02	0.88
W1	W	A	2015	9	26	1.38	3.86	0
W1	W	A	2015	11	19	5.11	1.74	3.37
W1	W	A	2015	12	16	0.87	1.28	0
W1	W	A	2016	1	29	0.83	1.09	0
W1	W	A	2016	2	29	2.94	1.53	1.41
W1	W	A	2016	3	20	2.6	1.28	1.32
W1	W	A	2016	4	23	7.41	1.41	6
W1	W	A	2016	5	21	3.92	1.33	2.59
W1	W	A	2016	6	17	10.11	6.58	3.53
W1	W	A	2016	6	29	12.74	7.5	3.27
W1	W	A	2016	7	13	9.41	3.89	5.52
W1	W	A	2016	8	1	9.2	3.75	5.45
W1	W	A	2016	8	16	6.54	2.8	3.74
W1	W	A	2016	8	31	7.44	3.04	4.4
W1	W	A	2016	9	13	7.15	3.13	4.02
W1	W	A	2016	9	29	10.55	5	0.33
W1	W	A	2016	10	28	7.64	2.44	5.2
W1	W	A	2016	11	23	3.69	1.73	1.96
W1	W	A	2016	12	22	2.07	1.23	0.84
W2	W	B	2010	1	22	1.66	1.42	0.24
W2	W	B	2010	2	17	2.62	1.14	1.48
W2	W	B	2010	3	18	2.67	1.73	0.94
W2	W	B	2010	4	27	6.95	1.57	1.92
W2	W	B	2010	5	17	7.55	2.25	2.24
W2	W	B	2010	6	10	2.3	4.04	0
W2	W	B	2010	7	1	8.33	3.72	4.61
W2	W	B	2010	7	21	4.49	3.79	0.7
W2	W	B	2010	8	27	3.36	1.97	1.39
W2	W	B	2010	9	22	4.17	2.23	1.94
W2	W	B	2010	11	18	3.38	1.67	1.71
W2	W	B	2010	12	22	1.41	0.86	0.55
W2	W	B	2011	1	22	0.87	1.02	0
W2	W	B	2011	2	22	3.11	1.27	1.84
W2	W	B	2011	3	23	3.68	2.75	0.93
W2	W	B	2011	4	28	7.1	2.47	4.63
W2	W	B	2011	5	26	5.37	4.24	1.13
W2	W	B	2011	6	26	0.94	0.61	0.33
W2	W	B	2011	7	19	0.83	2.32	0
W2	W	B	2011	8	16	6.94	2.18	4.76
W2	W	B	2011	9	5	1.8	1.55	0.25
W2	W	B	2011	9	24	2.29	1.03	1.26
W2	W	B	2011	10	18	2.68	1.38	1.3
W2	W	B	2011	11	12	2.11	1.19	0.92
W2	W	B	2011	12	10	0.91	0.43	0.48
W2	W	B	2012	1	15	1.28	0.48	0.8
W2	W	B	2012	2	19	3.01	0.58	2.43
W2	W	B	2012	3	13	6.61	2.15	4.46
W2	W	B	2012	4	21	3.84	1.66	2.18
W2	W	B	2012	5	19	2.29	0.97	1.32
W2	W	B	2012	6	17	4.04	1.44	2.6
W2	W	B	2012	7	22	2.53	0.66	1.87
W2	W	B	2012	8	23	2.1	0.91	1.19
W2	W	B	2012	9	22	1.34	0.9	0.44
W2	W	B	2012	10	28	2.43	0.89	1.54
W2	W	B	2012	11	17	2.07	0.45	1.62
W2	W	B	2012	12	18	1.49	0.3	1.19
W2	W	B	2013	1	20	2.54	0.94	1.6
W2	W	B	2013	3	27	1.26	0.93	0.33
W2	W	B	2013	5	29	3.21	2.16	1.05
W2	W	B	2013	6	24	3.33	1.5	1.83
W2	W	B	2013	8	2	6.74	3.24	3.5
W2	W	B	2013	9	7	3.23	1.45	1.78
W2	W	B	2013	10	9	2.7	0.91	1.79
W2	W	B	2014	7	23	2.33	1.59	0.74
W2	W	B	2014	8	27	1.33	0.99	0.34
W2	W	B	2014	9	30	1.21	0.95	0.26
W2	W	B	2014	10	29	0.43	1.16	0
W2	W	B	2014	11	25	1.23	0.79	0.44
W2	W	B	2015	2	3	1.76	0.63	1.13
W2	W	B	2015	3	11	3.24	1.29	1.95
W2	W	B	2015	4	26	6.77	6.11	3.77
W2	W	B	2015	5	18	10.73	8.4	0.16
W2	W	B	2015	6	24	3.37	3.73	0
W2	W	B	2015	7	16	4.01	4.91	0
W2	W	B	2015	9	26	2.92	0.62	2.3
W2	W	B	2015	11	19	2.82	1.22	1.6
W2	W	B	2015	12	16	3.75	0.56	3.19
W2	W	B	2016	1	29	3.04	1.07	1.97
W2	W	B	2016	2	29	1.57	1.7	0
W2	W	B	2016	3	20	1.89	3	0
W2	W	B	2016	4	23	4.09	2.06	2.03
W2	W	B	2016	5	21	2.37	2.06	0.31
W2	W	B	2016	6	17	7.38	4.13	3.25
W2	W	B	2016	6	29	4.55	3.51	1.04
W2	W	B	2016	7	13	5.63	3.05	2.58
W2	W	B	2016	8	1	6.03	3.5	2.53
W2	W	B	2016	8	16	3.52	2.1	1.42
W2	W	B	2016	8	31	4.01	2.19	1.82
W2	W	B	2016	9	13	4.39	2.05	2.34
W2	W	B	2016	9	29	4.87	3.3	1.57
W2	W	B	2016	10	28	3.2	2.23	0.97
W2	W	B	2016	11	23	2.84	1.46	1.38
W2	W	B	2016	12	22	1.44	1.11	0.33
W3	W	C	2010	1	22	2.53	0.95	1.58
W3	W	C	2010	2	17	1.95	1.16	0.79
W3	W	C	2010	3	18	3.49	2.1	1.39
W3	W	C	2010	4	27	3.21	2	1.21
W3	W	C	2010	5	17	4.53	2.72	1.81
W3	W	C	2010	6	10	2.32	2.1	0.22
W3	W	C	2010	7	1	6.29	3.32	2.97
W3	W	C	2010	7	21	7.6	3.43	4.17
W3	W	C	2010	8	27	1.32	1.03	0.29
W3	W	C	2010	9	22	4.14	4.06	0.08
W3	W	C	2010	11	18	1.88	1.34	0.54
W3	W	C	2010	12	22	0.67	0.75	0
W3	W	C	2011	1	22	0.44	0.38	0
W3	W	C	2011	2	22	2.04	1.13	0.91
W3	W	C	2011	3	23	4.17	1.79	2.38
W3	W	C	2011	4	28	3.51	2.64	0.87
W3	W	C	2011	5	26	4.11	3.51	0.6
W3	W	C	2011	6	26	1.01	1.08	0
W3	W	C	2011	7	19	1.21	0.55	0.66
W3	W	C	2011	8	16	5.13	2.55	2.58
W3	W	C	2011	9	5	1.88	0.96	0.92
W3	W	C	2011	9	24	2.63	1.19	1.44
W3	W	C	2011	10	18	2.34	0.87	1.47
W3	W	C	2011	11	12	6.54	0.6	5.94
W3	W	C	2011	12	10	2.81	0.78	2.03
W3	W	C	2012	1	15	1.47	0.4	1.07
W3	W	C	2012	2	19	3.02	1.04	1.975
W3	W	C	2012	3	13	5.75	2.56	3.19
W3	W	C	2012	4	21	8.71	1.91	6.8
W3	W	C	2012	5	19	4.54	2.56	1.98
W3	W	C	2012	6	17	3.53	1.96	1.565
W3	W	C	2012	7	22	2.13	0.95	1.18
W3	W	C	2012	8	23	3.69	2.42	1.27
W3	W	C	2012	9	22	1.65	0.8	0.85
W3	W	C	2012	10	28	2.88	1.09	1.79
W3	W	C	2012	11	17	1.96	0.37	1.59
W3	W	C	2012	12	18	1.35	0.36	0.99
W3	W	C	2013	1	20	2.74	1.07	1.67
W3	W	C	2013	3	27	2.05	0.53	1.52
W3	W	C	2013	5	29	4.64	2.45	2.19
W3	W	C	2013	6	24	5.81	5.73	0.08
W3	W	C	2013	8	2	3.48	2.12	1.35667
W3	W	C	2013	9	7	2.97	1.4	1.57
W3	W	C	2013	10	9	3.23	4.64	0
W3	W	C	2014	7	23	1.96	1.82	0
W3	W	C	2014	8	27	1.47	0.79	0.68
W3	W	C	2014	9	30	1.31	0.71	0.6
W3	W	C	2014	10	29	1.25	0.74	0.51
W3	W	C	2014	11	25	0.99	0.73	0.26
W3	W	C	2015	2	3	4.07	1.55	2.52
W3	W	C	2015	3	11	9.41	4.19	0.01
W3	W	C	2015	4	26	3.64	3.42	0.22
W3	W	C	2015	5	18	1.82	4.3	0
W3	W	C	2015	6	24	3.41	5.51	0.11
W3	W	C	2015	7	16	2.16	4.02	0
W3	W	C	2015	9	26	2.88	4.06	0
W3	W	C	2015	11	19	1.25	2.61	0
W3	W	C	2015	12	16	2.15	2.33	0
W3	W	C	2016	1	29	3.22	0.91	2.31
W3	W	C	2016	2	29	3.86	2.69	1.17
W3	W	C	2016	3	20	5.44	3.65	1.79
W3	W	C	2016	4	23	5.54	5.46	0.08
W3	W	C	2016	5	21	6.47	4.34	2.13
W3	W	C	2016	6	17	12.93	5.65	2.37
W3	W	C	2016	6	29	10.15	4.81	5.34
W3	W	C	2016	7	13	7.24	3.46	3.78
W3	W	C	2016	8	1	6.62	3.65	2.97
W3	W	C	2016	8	16	3.97	2.22	1.75
W3	W	C	2016	8	31	5.02	2.13	2.89
W3	W	C	2016	9	13	6.03	2.28	3.75
W3	W	C	2016	9	29	7.48	1.92	5.56
W3	W	C	2016	10	28	5.91	4.7	1.21
W3	W	C	2016	11	23	3.42	2.98	0.44
W3	W	C	2016	12	22	1.67	1.56	0.11
W4	W	D	2010	1	22	2.46	1.33	1.13
W4	W	D	2010	2	17	1.65	1.05	0.6
W4	W	D	2010	3	18	4.29	4.36	0
W4	W	D	2010	4	27	4.37	2.06	2.31
W4	W	D	2010	5	17	4.51	2.48	2.03
W4	W	D	2010	6	10	2.22	2.35	0
W4	W	D	2010	7	1	5.02	4.1	0.92
W4	W	D	2010	7	21	8.57	4.27	4.3
W4	W	D	2010	8	27	1.42	1.72	0
W4	W	D	2010	9	22	5.6	3.42	2.18
W4	W	D	2010	11	18	1.04	1.1	0
W4	W	D	2010	12	22	0.73	0.94	0
W4	W	D	2011	1	22	0.56	0.59	0
W4	W	D	2011	2	22	2.71	1.13	1.58
W4	W	D	2011	3	23	2.04	1.79	0.246667
W4	W	D	2011	4	28	5.38	2.32	3.06
W4	W	D	2011	5	26	4.21	3.93	0.28
W4	W	D	2011	6	26	1.36	1.35	0.01
W4	W	D	2011	7	19	1.14	0.51	0.63
W4	W	D	2011	8	16	3.51	3.22	0.29
W4	W	D	2011	9	5	2.47	2.32	0.15
W4	W	D	2011	9	24	1.99	1.19	0.8
W4	W	D	2011	10	18	2.5	1.43	1.07
W4	W	D	2011	11	12	3.69	1.12	2.57
W4	W	D	2011	12	10	1.7	2.38	0
W4	W	D	2012	1	15	2.55	2.88	0
W4	W	D	2012	2	19	3.02	1.04	1.975
W4	W	D	2012	3	13	5.91	3.54	2.37
W4	W	D	2012	4	21	4.16	1.98	2.18
W4	W	D	2012	5	19	1.87	1.39	0.48
W4	W	D	2012	6	17	3.53	1.96	1.565
W4	W	D	2012	7	22	1.56	1.15	0.41
W4	W	D	2012	8	23	2.26	1.36	0.9
W4	W	D	2012	9	22	1.23	0.89	0.34
W4	W	D	2012	10	28	1.95	1.21	0.74
W4	W	D	2012	11	17	1.72	0.53	1.19
W4	W	D	2012	12	18	0.97	0.6	0.37
W4	W	D	2013	1	20	2.22	0.6	0
W4	W	D	2013	3	27	1.26	1.3	0
W4	W	D	2013	5	29	3.14	4.79	0
W4	W	D	2013	6	24	5.47	9.2	0
W4	W	D	2013	8	2	5.41	1.79	3.62
W4	W	D	2013	9	7	2.61	1.44	1.17
W4	W	D	2013	10	9	0.66	3.42	0
W4	W	D	2014	7	23	2.09	1.96	0.13
W4	W	D	2014	8	27	1.13	1.73	0
W4	W	D	2014	9	30	0.84	1.2	0
W4	W	D	2014	10	29	0.97	1.3	0
W4	W	D	2014	11	25	0.84	1.03	0
W4	W	D	2015	2	3	0.19	0.86	0
W4	W	D	2015	3	11	3.03	3.68	0
W4	W	D	2015	4	26	2.07	3.48	0
W4	W	D	2015	5	18	1.5	5.32	0
W4	W	D	2015	6	24	4.84	3.78	1.06
W4	W	D	2015	7	16	6.76	4.59	2.17
W4	W	D	2015	9	26	3.05	5.08	0
W4	W	D	2015	11	19	2.06	1.94	0.12
W4	W	D	2015	12	16	3.09	4.61	0
W4	W	D	2016	1	29	1.07	0.84	0.23
W4	W	D	2016	2	29	2.11	0.84	1.27
W4	W	D	2016	3	20	4.09	1.39	2.7
W4	W	D	2016	4	23	5.82	5.06	0.76
W4	W	D	2016	5	21	5.04	5.04	0
W4	W	D	2016	6	17	6.56	8.08	1.11
W4	W	D	2016	6	29	8.2	4.77	3.43
W4	W	D	2016	7	13	8.36	4.61	3.75
W4	W	D	2016	8	1	6.89	4.67	2.22
W4	W	D	2016	8	16	1.8	2.83	0
W4	W	D	2016	8	31	5.81	5.32	0.49
W4	W	D	2016	9	13	8.64	4.19	4.45
W4	W	D	2016	9	29	3.65	3.72	0
W4	W	D	2016	10	28	5.6	4.48	1.12
W4	W	D	2016	11	23	2.52	2.52	0
W4	W	D	2016	12	22	1.56	1.56	0

## Sheet: GPP NEE ER
Plot	warm	block	Year	Month	Day	ER	GPP	NEE
C1	C	A	2010	1	18	3.38073	4.42309	-1.04237
C1	C	A	2010	2	17	3.60835	7.08992	-3.48158
C1	C	A	2010	3	18	6.48194	12.7756	-6.29368
C1	C	A	2010	4	9	7.6768	11.7851	-4.1083
C1	C	A	2010	5	7	6.5468	8.98023	-2.43343
C1	C	A	2010	5	22	12.9605	6.91992	6.04055
C1	C	A	2010	6	17	5.47718	4.43062	1.04655
C1	C	A	2010	7	21	6.73807	4.41597	2.3221
C1	C	A	2010	8	18	3.93805	3.95199	-0.01394
C1	C	A	2010	9	22	0.487955	1.41293	-0.924978
C1	C	A	2010	10	15	3.30036	5.27947	-1.97911
C1	C	A	2010	11	5	2.6016	4.34631	-1.74471
C1	C	A	2010	11	30	0.65889	2.07915	-1.42026
C1	C	A	2010	12	22	1.09496	2.11747	-1.0225
C1	C	A	2011	1	22	1.61064	3.53601	-1.92537
C1	C	A	2011	2	22	0.778531	4.17509	-3.39656
C1	C	A	2011	3	23	7.40354	7.69856	-0.295022
C1	C	A	2011	4	28	3.74471	2.11816	1.62656
C1	C	A	2011	5	26	7.87535	12.9873	-5.11192
C1	C	A	2011	6	7	1.5141	1.28607	0.228031
C1	C	A	2011	6	26	1.61064	3.53601	-1.92537
C1	C	A	2011	7	19	1.24167	1.62136	-0.379689
C1	C	A	2011	9	24	3.49828	4.8505	-1.35222
C1	C	A	2011	10	18	3.44876	6.88631	-3.43755
C1	C	A	2011	11	12	6.63342	12.7498	-6.1164
C1	C	A	2011	12	10	1.52325	1.20626	0.316989
C1	C	A	2012	1	15	0.379102	2.12959	-1.75049
C1	C	A	2012	3	13	17.104	22.1184	-5.01438
C1	C	A	2012	4	27	11.8398	9.14067	2.69911
C1	C	A	2012	5	19	0.568685	1.11511	-0.546422
C1	C	A	2012	6	17	3.62135	3.56242	0.0589288
C1	C	A	2012	9	9	7.44062	14.6762	-7.23558
C1	C	A	2012	10	28	1.6482	1.88296	-0.234758
C1	C	A	2012	11	17	0.841427	2.47759	-1.63616
C1	C	A	2012	12	18	0.861438	2.40757	-1.54613
C1	C	A	2013	1	20	0.0221688	3.3934	-3.37123
C1	C	A	2013	4	6	8.66436	13.5461	-4.88175
C1	C	A	2013	5	11	0.530419	1.80122	-1.27081
C1	C	A	2013	6	2	1.70899	0.937798	0.771196
C1	C	A	2013	6	24	4.94869	10.0687	-5.12003
C1	C	A	2013	8	2	6.35299	8.6672	-2.31421
C1	C	A	2013	9	13	0.636998	0.803059	-0.166061
C1	C	A	2013	10	9	1.05922	0.914576	0.144645
C1	C	A	2014	1	1	2.08606	4.71969	-2.63362
C1	C	A	2014	6	3	2.04036	2.39337	-0.35301
C1	C	A	2014	7	23	6.83981	9.67887	-2.83906
C1	C	A	2014	8	27	0.369448	0.726069	-0.356621
C1	C	A	2014	9	30	-0.373922	-0.0582876	-0.315634
C1	C	A	2014	10	29	5.82481	9.26433	-3.43952
C1	C	A	2014	11	25	3.23799	12.8145	-9.57652
C1	C	A	2015	2	3	4.77419	6.08581	-1.31162
C1	C	A	2015	3	11	8.56815	12.5074	-3.93929
C1	C	A	2015	4	30	2.83266	3.94154	-1.10888
C1	C	A	2015	5	18	0.201268	1.53961	-1.33834
C1	C	A	2015	6	24	4.53784	4.36227	0.175565
C1	C	A	2015	7	16	7.27672	5.01236	2.26436
C1	C	A	2015	8	26	2.73085	1.80117	0.929682
C1	C	A	2015	9	26	0.207521	3.25514	-3.04762
C1	C	A	2015	10	18	0.119613	0.180284	-0.0606709
C1	C	A	2015	11	19	2.16894	1.09623	1.07271
C1	C	A	2015	12	16	-0.497085	-0.291282	-0.205803
C1	C	A	2016	1	29	0.605849	2.75041	-2.14456
C1	C	A	2016	2	25	2.43515	5.09209	-2.65694
C1	C	A	2016	3	19	1.59704	3.03547	-1.43843
C1	C	A	2016	4	23	1.51206	1.40226	0.109801
C1	C	A	2016	6	17	0.393241	1.3907	-0.997455
C1	C	A	2016	6	29	1.50126	3.20761	-1.70635
C1	C	A	2016	7	13	1.15711	1.1329	0.0242045
C1	C	A	2016	8	1	2.26944	1.66117	0.608272
C1	C	A	2016	8	16	0.581701	1.90814	-1.32643
C1	C	A	2016	8	30	1.30126	1.27163	0.0296297
C1	C	A	2016	9	13	0.51897	2.65084	-2.13187
C1	C	A	2016	10	28	2.27232	3.94073	-1.66841
C1	C	A	2016	11	23	4.86138	8.10795	-3.24657
C1	C	A	2016	12	22	0.283966	1.44826	-1.1643
C2	C	B	2010	1	18	3.16083	3.21574	-0.0549166
C2	C	B	2010	2	17	6.44456	10.6712	-4.22666
C2	C	B	2010	3	18	5.48974	11.9636	-6.4739
C2	C	B	2010	4	9	7.42747	12.8527	-5.4252
C2	C	B	2010	5	7	9.02138	14.1677	-5.14637
C2	C	B	2010	5	22	11.2929	8.41089	2.88197
C2	C	B	2010	6	17	1.75433	2.72705	-0.972719
C2	C	B	2010	7	21	4.41992	3.66016	0.759762
C2	C	B	2010	8	18	7.26057	7.27451	-0.01394
C2	C	B	2010	9	22	1.73549	2.69641	-0.960926
C2	C	B	2010	10	15	1.17395	0.838226	0.335722
C2	C	B	2010	11	5	0.732844	2.08681	-1.35397
C2	C	B	2010	11	30	0.06753	1.04356	-0.976029
C2	C	B	2010	12	22	0.42051	1.88886	-1.46835
C2	C	B	2011	1	22	1.3709	2.72175	-1.35085
C2	C	B	2011	2	22	3.53916	7.79962	-4.26046
C2	C	B	2011	3	23	4.72112	8.49928	-3.77816
C2	C	B	2011	4	28	9.78256	6.86283	2.91973
C2	C	B	2011	5	26	4.48564	4.54579	-0.0601576
C2	C	B	2011	6	7	2.0803	1.44109	0.639202
C2	C	B	2011	6	26	1.3709	2.72175	-1.35085
C2	C	B	2011	7	19	0.763273	1.65544	-0.892163
C2	C	B	2011	9	24	3.08122	4.57447	-1.49325
C2	C	B	2011	10	18	2.54071	5.61173	-3.07103
C2	C	B	2011	11	12	6.41361	10.7504	-4.33676
C2	C	B	2011	12	10	0.88687	2.477	-1.59013
C2	C	B	2012	1	15	2.79531	4.04088	-1.24557
C2	C	B	2012	3	13	12.6976	20.5223	-7.82474
C2	C	B	2012	4	27	4.44863	3.75108	0.697546
C2	C	B	2012	5	19	0.191834	0.337299	-0.145465
C2	C	B	2012	6	17	4.05053	5.70826	-1.65773
C2	C	B	2012	9	9	7.33548	11.5582	-4.22276
C2	C	B	2012	10	28	0.955908	1.8957	-0.93979
C2	C	B	2012	11	17	0.888969	2.51306	-1.62409
C2	C	B	2012	12	18	1.03067	2.30828	-1.2776
C2	C	B	2013	1	20	1.51609	4.15363	-2.63754
C2	C	B	2013	4	6	6.30878	12.3885	-6.07976
C2	C	B	2013	5	11	2.46905	6.03348	-3.56443
C2	C	B	2013	6	2	0.318815	2.24808	-1.92927
C2	C	B	2013	6	24	4.38507	7.67128	-3.28622
C2	C	B	2013	8	2	2.85786	5.80184	-2.94398
C2	C	B	2013	9	13	0.661117	2.03287	-1.37175
C2	C	B	2013	10	9	0.440856	0.536334	-0.0954782
C2	C	B	2014	1	1	0.466262	1.50356	-1.0373
C2	C	B	2014	6	3	1.78474	2.73611	-0.951372
C2	C	B	2014	7	23	4.94639	4.29401	0.652381
C2	C	B	2014	8	27	0.859801	2.69858	-1.83878
C2	C	B	2014	9	30	-0.541777	1.56201	-2.10379
C2	C	B	2014	10	29	1.88959	5.30127	-3.41169
C2	C	B	2014	11	25	2.36816	8.48872	-6.12056
C2	C	B	2015	2	3	5.59873	9.80544	-4.20672
C2	C	B	2015	3	11	7.81692	12.3133	-4.49639
C2	C	B	2015	4	30	12.1837	17.9681	-5.78436
C2	C	B	2015	5	18	0.0437368	-0.0794075	0.123144
C2	C	B	2015	6	24	9.66687	12.1269	-2.46007
C2	C	B	2015	7	16	4.63254	5.40447	-0.771928
C2	C	B	2015	8	26	6.30164	5.91516	0.386483
C2	C	B	2015	9	26	1.67572	3.01654	-1.34082
C2	C	B	2015	10	18	-0.101842	-0.440547	0.338705
C2	C	B	2015	11	19	0.617931	1.02235	-0.404416
C2	C	B	2015	12	16	0.320822	0.443538	-0.122716
C2	C	B	2016	1	29	0.71071	0.914736	-0.204025
C2	C	B	2016	2	25	0.895095	2.0225	-1.12741
C2	C	B	2016	3	19	2.3143	4.71982	-2.40552
C2	C	B	2016	4	23	14.5354	18.0883	-3.55295
C2	C	B	2016	6	17	5.38401	0.0925541	5.29146
C2	C	B	2016	6	29	1.22846	4.21744	-2.98897
C2	C	B	2016	7	13	3.04701	3.52899	-0.481977
C2	C	B	2016	8	1	2.29456	1.9647	0.329853
C2	C	B	2016	8	16	0.922875	2.77962	-1.85674
C2	C	B	2016	8	30	0.961806	2.7607	-1.7989
C2	C	B	2016	9	13	1.4667	0.010459	1.45624
C2	C	B	2016	10	28	2.66771	2.09951	0.568199
C2	C	B	2016	11	23	3.76937	4.31796	-0.548591
C2	C	B	2016	12	22	0.802853	0.0928754	0.709978
C3	C	C	2010	1	18	3.62703	3.25801	0.369022
C3	C	C	2010	2	17	2.94554	5.76842	-2.82288
C3	C	C	2010	3	18	7.91748	6.56237	1.35511
C3	C	C	2010	4	9	7.75127	13.9002	-6.14897
C3	C	C	2010	5	7	4.5909	8.36677	-3.77587
C3	C	C	2010	5	22	7.39732	3.92365	3.47366
C3	C	C	2010	6	17	5.93737	2.93883	2.99854
C3	C	C	2010	7	21	7.3057	7.1643	0.141396
C3	C	C	2010	8	18	0.382091	0.549057	-0.166966
C3	C	C	2010	9	22	0.3055	0.796845	-0.491345
C3	C	C	2010	10	15	0.809693	0.465722	0.343971
C3	C	C	2010	11	5	1.56076	3.38824	-1.82748
C3	C	C	2010	11	30	0.870253	1.46157	-0.591315
C3	C	C	2010	12	22	0.10621	0.403953	-0.297744
C3	C	C	2011	1	22	0.372958	0.306691	0.0662667
C3	C	C	2011	2	22	1.23752	1.99406	-0.756548
C3	C	C	2011	3	23	2.16265	1.81613	0.346522
C3	C	C	2011	4	28	3.55342	4.49049	-0.93708
C3	C	C	2011	5	26	9.85524	18.2461	-8.39087
C3	C	C	2011	6	7	4.81173	5.97479	-1.16306
C3	C	C	2011	6	26	0.372958	0.306691	0.0662667
C3	C	C	2011	7	19	0.972083	1.31188	-0.339796
C3	C	C	2011	9	24	4.71803	7.15362	-2.43559
C3	C	C	2011	10	18	7.88254	14.8904	-7.00785
C3	C	C	2011	11	12	6.34922	5.27613	1.07309
C3	C	C	2011	12	10	2.0712	4.67579	-2.60459
C3	C	C	2012	1	15	2.02754	5.7229	-3.69536
C3	C	C	2012	3	13	16.4341	20.9261	-4.49201
C3	C	C	2012	4	27	6.13295	5.55343	0.579518
C3	C	C	2012	5	19	0.498992	1.09631	-0.597318
C3	C	C	2012	6	17	0.372958	0.306691	0.0662667
C3	C	C	2012	9	9	7.01334	12.044	-5.03061
C3	C	C	2012	10	28	7.88254	7.4847	0.397834
C3	C	C	2012	11	17	0.431079	1.36122	-0.93014
C3	C	C	2012	12	18	0.797249	2.3233	-1.52605
C3	C	C	2013	1	20	0.223779	1.20909	-0.98531
C3	C	C	2013	4	6	7.47451	12.4682	-4.99374
C3	C	C	2013	5	11	3.05922	5.01272	-1.9535
C3	C	C	2013	6	2	4.81173	5.97479	-1.16306
C3	C	C	2013	6	24	5.05268	7.95054	-2.89786
C3	C	C	2013	8	2	5.98267	3.47334	2.50933
C3	C	C	2013	9	13	4.71803	7.15362	-2.43559
C3	C	C	2013	10	9	0.630167	0.933448	-0.30328
C3	C	C	2014	1	1	1.95786	2.72917	-0.771304
C3	C	C	2014	6	3	10.5199	17.1385	-6.61854
C3	C	C	2014	7	23	5.8931	6.98644	-1.09334
C3	C	C	2014	8	27	0.239012	2.63329	-2.39428
C3	C	C	2014	9	30	3.82759	4.32731	-0.499722
C3	C	C	2014	10	29	2.65239	3.78924	-1.13686
C3	C	C	2014	11	25	0.620754	1.5862	-0.965449
C3	C	C	2015	2	3	1.60766	2.50014	-0.892483
C3	C	C	2015	3	11	4.70973	5.74642	-1.0367
C3	C	C	2015	4	30	7.0825	8.45225	-1.36974
C3	C	C	2015	5	18	2.43868	5.87901	-3.44034
C3	C	C	2015	6	24	13.7604	4.62452	9.13593
C3	C	C	2015	7	16	4.68229	0.423408	4.25888
C3	C	C	2015	8	26	6.71938	6.5244	0.194973
C3	C	C	2015	9	26	-1.36917	4.80417	-6.17334
C3	C	C	2015	10	18	-0.0048382	-0.0711443	0.0663061
C3	C	C	2015	11	19	1.41426	1.52691	-0.112644
C3	C	C	2015	12	16	0.68506	1.89467	-1.20961
C3	C	C	2016	1	29			-0.359428
C3	C	C	2016	2	25	0.788866	2.37567	-1.58681
C3	C	C	2016	3	19	0.527135	1.10856	-0.581425
C3	C	C	2016	4	23
C3	C	C	2016	6	17			1.63174
C3	C	C	2016	6	29	5.23598
C3	C	C	2016	7	13
C3	C	C	2016	8	1			1.22935
C3	C	C	2016	8	16	2.62333	2.85539	-0.232062
C3	C	C	2016	8	30	3.58115	2.75756	0.82359
C3	C	C	2016	9	13	5.29287	5.20419	0.088682
C3	C	C	2016	10	28
C3	C	C	2016	11	23	0.713659	0.46543	0.248229
C3	C	C	2016	12	22	0.82089	0.718856	0.102034
C4	C	D	2010	1	18	3.38953	2.91919	0.470336
C4	C	D	2010	2	17	0.609115	1.59312	-0.98401
C4	C	D	2010	3	18	3.78637	5.01878	-1.23241
C4	C	D	2010	4	9	10.9241	16.9424	-6.01832
C4	C	D	2010	5	7	5.40072	14.6812	-9.28047
C4	C	D	2010	5	22	12.7811	12.3054	0.475666
C4	C	D	2010	6	17	3.73915	2.79845	0.940697
C4	C	D	2010	7	21	4.20105	5.08014	-0.879095
C4	C	D	2010	8	18	1.84011	1.70102	0.139086
C4	C	D	2010	9	22	1.49607	2.10711	-0.611043
C4	C	D	2010	10	15	2.71646	3.18959	-0.473136
C4	C	D	2010	11	5	2.04043	2.88196	-0.841531
C4	C	D	2010	11	30	0.62085	1.25907	-0.638221
C4	C	D	2010	12	22	0.68567	1.19356	-0.507888
C4	C	D	2011	1	22	0.272071	2.18815	-1.91608
C4	C	D	2011	2	22	1.886	2.7316	-0.845597
C4	C	D	2011	3	23	2.78318	5.80583	-3.02266
C4	C	D	2011	4	28	6.38316	4.49049	1.89266
C4	C	D	2011	5	26	9.09367	14.3745	-5.28086
C4	C	D	2011	6	7	1.66916	2.90065	-1.2315
C4	C	D	2011	6	26	0.272071	2.18815	-1.91608
C4	C	D	2011	7	19	1.55419	1.11984	0.434351
C4	C	D	2011	9	24	5.52414	10.2846	-4.76049
C4	C	D	2011	10	18	3.60161	6.39361	-2.792
C4	C	D	2011	11	12	7.21429	10.542	-3.32774
C4	C	D	2011	12	10	3.80349	10.3441	-6.54063
C4	C	D	2012	1	15	3.96821	7.62703	-3.65882
C4	C	D	2012	3	13	11.1309	9.40985	1.72109
C4	C	D	2012	4	27	2.05977	2.56422	-0.504452
C4	C	D	2012	5	19	2.17443	1.65169	0.522737
C4	C	D	2012	6	17	0.272071	2.00748	-1.73541
C4	C	D	2012	9	9	7.26315	12.7595	-5.49632
C4	C	D	2012	10	28	3.60161	3.4066	0.195007
C4	C	D	2012	11	17	0.414209	0.858063	-0.443854
C4	C	D	2012	12	18	0.44925	0.636342	-0.187092
C4	C	D	2013	1	20	0.438158	1.08411	-0.645953
C4	C	D	2013	4	6	7.48255	12.801	-5.31841
C4	C	D	2013	5	11	3.07166	6.46977	-3.39811
C4	C	D	2013	6	2	1.66916	3.05356	-1.3844
C4	C	D	2013	6	24	5.82428	6.1116	-0.287328
C4	C	D	2013	8	2	6.9	5.98079	0.919209
C4	C	D	2013	9	13	5.52414	10.2846	-4.76049
C4	C	D	2013	10	9	1.39938	3.13097	-1.73159
C4	C	D	2014	1	1	2.11653	3.81844	-1.70191
C4	C	D	2014	6	3	0.869865	0.886687	-0.0168221
C4	C	D	2014	7	23	5.8931	6.98644	-1.09334
C4	C	D	2014	8	27	-0.303592	1.63004	-1.93364
C4	C	D	2014	9	30	-0.346733	0.691788	-1.03852
C4	C	D	2014	10	29	2.05422	3.12526	-1.07104
C4	C	D	2014	11	25	4.86648	7.1077	-2.24122
C4	C	D	2015	2	3	3.58843	6.75581	-3.16739
C4	C	D	2015	3	11	7.50654	10.9185	-3.41198
C4	C	D	2015	4	30	5.98116	7.83684	-1.85567
C4	C	D	2015	5	18	4.76395	4.53422	0.229737
C4	C	D	2015	6	24	8.49959	12.2793	-3.77971
C4	C	D	2015	7	16	7.62914	8.59524	-0.966105
C4	C	D	2015	8	26	2.95456	3.68815	-0.733588
C4	C	D	2015	9	26	-1.32795	1.64522	-2.97317
C4	C	D	2015	10	18	-0.0237938	0.00823642	-0.0320302
C4	C	D	2015	11	19	2.37558	1.45122	0.924353
C4	C	D	2015	12	16	1.08589	0.928798	0.157088
C4	C	D	2016	1	29	1.45758	3.12207	-1.66448
C4	C	D	2016	2	25	4.43962	11.4925	-7.05283
C4	C	D	2016	3	19	4.53427	5.6093	-1.07503
C4	C	D	2016	4	23	4.97402	7.81096	-2.83694
C4	C	D	2016	6	17	7.13853	6.91157	0.226959
C4	C	D	2016	6	29	6.90431	7.03704	-0.132732
C4	C	D	2016	7	13	2.89496	0.844847	2.05011
C4	C	D	2016	8	1	4.8291	6.75044	-1.92134
C4	C	D	2016	8	16	0.611178	0.797616	-0.186438
C4	C	D	2016	8	30	1.28356	1.85291	-0.569349
C4	C	D	2016	9	13	0.535992	3.66531	-3.12932
C4	C	D	2016	10	28	4.51942	4.3408	0.178624
C4	C	D	2016	11	23	2.77217	4.72709	-1.95493
C4	C	D	2016	12	22	0.421754	0.291762	0.129992
W1	W	A	2010	1	18	3.27861	8.5745	-5.29589
W1	W	A	2010	2	17	4.55385	11.305	-6.7512
W1	W	A	2010	3	18	4.94413	9.71959	-4.77545
W1	W	A	2010	4	9	6.12374	16.1265	-10.0028
W1	W	A	2010	5	7	6.09524	14.9238	-8.82861
W1	W	A	2010	5	22	7.16355	6.3956	0.767946
W1	W	A	2010	6	17	4.68356	4.85157	-0.168013
W1	W	A	2010	7	21	4.86248	6.87921	-2.01673
W1	W	A	2010	8	18	2.44444	1.94716	0.497278
W1	W	A	2010	9	22	2.20978	4.63013	-2.42035
W1	W	A	2010	10	15	1.24692	3.56563	-2.31871
W1	W	A	2010	11	5	1.39485	3.85381	-2.45895
W1	W	A	2010	11	30	0.796317	3.51521	-2.71889
W1	W	A	2010	12	22	0.579632	0.76918	-0.189547
W1	W	A	2011	1	22	0.628281	0.390098	0.238183
W1	W	A	2011	2	22	1.81614	4.74197	-2.92583
W1	W	A	2011	3	23	1.76198	2.94771	-1.18573
W1	W	A	2011	4	28	4.65828	3.97335	0.684922
W1	W	A	2011	5	26	5.47732	10.316	-4.8387
W1	W	A	2011	6	7	1.69683	4.37946	-2.68263
W1	W	A	2011	6	26	0.628281	0.390098	0.238183
W1	W	A	2011	7	19	1.02727	2.60114	-1.57387
W1	W	A	2011	9	24	2.33627	5.36089	-3.02462
W1	W	A	2011	10	18	3.98562	10.8873	-6.90164
W1	W	A	2011	11	12	5.62607	17.8429	-12.2168
W1	W	A	2011	12	10	3.58274	8.27465	-4.69191
W1	W	A	2012	1	15	1.74217	5.10095	-3.35877
W1	W	A	2012	3	13	14.3433	25.2985	-10.9553
W1	W	A	2012	4	27	3.27769	2.27897	0.998721
W1	W	A	2012	5	19	1.44849	1.40541	0.0430797
W1	W	A	2012	6	17	4.02576	3.06628	0.959481
W1	W	A	2012	9	9	4.08178	5.36341	-1.28163
W1	W	A	2012	10	28	1.29957	1.48584	-0.186264
W1	W	A	2012	11	17	0.531064	1.95882	-1.42775
W1	W	A	2012	12	18	0.43223	2.12957	-1.69734
W1	W	A	2013	1	20	2.01327	4.49638	-2.48311
W1	W	A	2013	4	6	6.40081	10.4016	-4.00075
W1	W	A	2013	5	11	0.905886	2.34418	-1.4383
W1	W	A	2013	6	2	1.00633	2.57566	-1.56933
W1	W	A	2013	6	24	2.82693	5.24311	-2.41618
W1	W	A	2013	8	2	2.22283	2.56167	-0.338837
W1	W	A	2013	9	13	1.12962	2.67418	-1.54457
W1	W	A	2013	10	9	0.671094	0.828722	-0.157627
W1	W	A	2014	1	1	2.07052	5.9984	-3.92788
W1	W	A	2014	6	3	6.27351	6.25465	0.01886
W1	W	A	2014	7	23	4.75603	2.89737	1.85866
W1	W	A	2014	8	27	0.657742	1.51056	-0.852818
W1	W	A	2014	9	30	0.0155754	1.10074	-1.08516
W1	W	A	2014	10	29	0.419673	-0.109637	0.52931
W1	W	A	2014	11	25	1.27227	2.66935	-1.39708
W1	W	A	2015	2	3	4.96958	5.91766	-0.948088
W1	W	A	2015	3	11	7.51259	12.1115	-4.59893
W1	W	A	2015	4	30	9.23208	21.1276	-11.8955
W1	W	A	2015	5	18	-0.268901	-2.96848	2.69958
W1	W	A	2015	6	24	0.21149	4.12364	-3.91215
W1	W	A	2015	7	16	8.51929	7.05602	1.46328
W1	W	A	2015	8	26	1.18297	29.7832	-28.6002
W1	W	A	2015	9	26	-2.14358	-3.4865	1.34292
W1	W	A	2015	10	18	0.150907	-0.142418	0.293325
W1	W	A	2015	11	19	1.40406	2.21315	-0.809092
W1	W	A	2015	12	16	0.945539	1.8418	-0.896263
W1	W	A	2016	1	29	2.14691	2.97535	-0.828447
W1	W	A	2016	2	25	1.10954	5.15497	-4.04543
W1	W	A	2016	3	19	12.3246	25.1131	-12.7885
W1	W	A	2016	4	23	13.7878	12.6874	1.10038
W1	W	A	2016	6	17	6.16608	8.94474	-2.77866
W1	W	A	2016	6	29	1.5837	1.28138	0.302325
W1	W	A	2016	7	13	1.8046	2.65988	-0.855276
W1	W	A	2016	8	1	1.02567	4.72046	-3.6948
W1	W	A	2016	8	16			0.788438
W1	W	A	2016	8	30	1.6194	2.15462	-0.535216
W1	W	A	2016	9	13	0.166491	1.62436	-1.45787
W1	W	A	2016	10	28	1.39145	0.396316	0.995134
W1	W	A	2016	11	23	1.5221	2.57632	-1.05422
W1	W	A	2016	12	22	0.350736	2.014	-1.66327
W2	W	B	2010	1	18	1.63186	2.46236	-0.830506
W2	W	B	2010	2	17	1.90132	3.153	-1.25168
W2	W	B	2010	3	18	5.99789	13.4454	-7.4475
W2	W	B	2010	4	9	2.80374	10.0422	-7.23845
W2	W	B	2010	5	7	5.83984	12.3171	-6.47729
W2	W	B	2010	5	22	3.11699	3.22343	-0.106437
W2	W	B	2010	6	17	5.08169	3.36452	1.71717
W2	W	B	2010	7	21	5.2223	3.31858	1.90372
W2	W	B	2010	8	18	1.47008	1.42325	0.0468326
W2	W	B	2010	9	22	1.07062	2.19994	-1.12932
W2	W	B	2010	10	15	0.192163	0.523842	-0.331678
W2	W	B	2010	11	5	0.335275	2.4299	-2.09462
W2	W	B	2010	11	30	0.471415	2.61262	-2.14121
W2	W	B	2010	12	22	0.28454	0.845293	-0.560754
W2	W	B	2011	1	22	0.0953518	0.587183	-0.491831
W2	W	B	2011	2	22	3.40856	6.78494	-3.37638
W2	W	B	2011	3	23	1.58205	1.98312	-0.401076
W2	W	B	2011	4	28	2.6104	3.60545	-0.995052
W2	W	B	2011	5	26	7.15352	11.5885	-4.43495
W2	W	B	2011	6	7	2.67006	3.01144	-0.341379
W2	W	B	2011	6	26	0.0953518	0.587183	-0.491831
W2	W	B	2011	7	19	2.45834	3.17488	-0.716541
W2	W	B	2011	9	24	6.06476	12.1192	-6.05439
W2	W	B	2011	10	18	9.3135	18.1524	-8.83887
W2	W	B	2011	11	12	3.68294	2.44706	1.23588
W2	W	B	2011	12	10	2.17855	5.05751	-2.87896
W2	W	B	2012	1	15	3.11152	6.24121	-3.12969
W2	W	B	2012	3	13	8.4178	8.29764	0.12016
W2	W	B	2012	4	27	2.85912	1.81171	1.04741
W2	W	B	2012	5	19	1.18108	0.474105	0.706976
W2	W	B	2012	6	17	4.39489	6.41723	-2.02234
W2	W	B	2012	9	9	6.39848	8.74394	-2.34546
W2	W	B	2012	10	28	1.1883	0.840983	0.34732
W2	W	B	2012	11	17	0.374775	1.11997	-0.745199
W2	W	B	2012	12	18	0.162809	0.303955	-0.141146
W2	W	B	2013	1	20	0.424266	2.53343	-2.10916
W2	W	B	2013	4	6	4.77032	4.22178	0.548537
W2	W	B	2013	5	11	2.30462	4.74242	-2.4378
W2	W	B	2013	6	2	2.8291	4.29658	-1.46748
W2	W	B	2013	6	24	4.38858	5.88823	-1.49965
W2	W	B	2013	8	2	13.4209	12.8802	0.540704
W2	W	B	2013	9	13	0.806621	2.72168	-1.91506
W2	W	B	2013	10	9	1.35111	1.76917	-0.418064
W2	W	B	2014	1	1	1.17921	4.28183	-3.10262
W2	W	B	2014	6	3	1.15391	2.08169	-0.92778
W2	W	B	2014	7	23	0.959849	0.581085	0.378764
W2	W	B	2014	8	27	-0.307828	-0.322009	0.0141804
W2	W	B	2014	9	30	0.826537	3.19174	-2.3652
W2	W	B	2014	10	29	2.08348	3.46863	-1.38515
W2	W	B	2014	11	25	0.948334	3.12859	-2.18026
W2	W	B	2015	2	3	5.05346	10.0564	-5.00294
W2	W	B	2015	3	11	7.58069	13.3497	-5.76904
W2	W	B	2015	4	30	10.4158	13.4182	-3.00235
W2	W	B	2015	5	18	-0.812231	0.756083	-1.56831
W2	W	B	2015	6	24	9.78126	16.2191	-6.43788
W2	W	B	2015	7	16	7.77123	9.15156	-1.38033
W2	W	B	2015	8	26	1.61049	1.14571	0.464779
W2	W	B	2015	9	26	2.93799	4.67557	-1.73759
W2	W	B	2015	10	18	-0.188416	0.655292	-0.843708
W2	W	B	2015	11	19	2.8045	3.88855	-1.08405
W2	W	B	2015	12	16	-0.000763968	-0.0763521	0.0755882
W2	W	B	2016	1	29	0.677005	0.980545	-0.30354
W2	W	B	2016	2	25	1.25246	3.31287	-2.06041
W2	W	B	2016	3	19	1.32085	6.00947	-4.68862
W2	W	B	2016	4	23	15.8171	23.5853	-7.76814
W2	W	B	2016	6	17	0.758515	0.567871	0.190644
W2	W	B	2016	6	29	0.870879	0.266255	0.604625
W2	W	B	2016	7	13	1.47856	1.98023	-0.501665
W2	W	B	2016	8	1	0.230918	1.67886	-1.44794
W2	W	B	2016	8	16	0.516613	0.0960281	0.420585
W2	W	B	2016	8	30	0.92094	2.63042	-1.70948
W2	W	B	2016	9	13	0.420989	0.348559	0.0724302
W2	W	B	2016	10	28	0.261668	1.80546	-1.54379
W2	W	B	2016	11	23	1.42645	3.37408	-1.94762
W2	W	B	2016	12	22	0.326939	1.24642	-0.919481
W3	W	C	2010	1	18	2.85945	3.55532	-0.695868
W3	W	C	2010	2	17	4.0565	7.03753	-2.98103
W3	W	C	2010	3	18	8.85093	13.4607	-4.60978
W3	W	C	2010	4	9	7.3103	15.9309	-8.62062
W3	W	C	2010	5	7	4.04027	10.0664	-6.02615
W3	W	C	2010	5	22	7.04396	4.49781	2.54615
W3	W	C	2010	6	17	8.70822	9.2535	-0.545282
W3	W	C	2010	7	21	4.21009	4.04252	0.167571
W3	W	C	2010	8	18	1.25817	4.02886	-2.77068
W3	W	C	2010	9	22	4.91606	8.53044	-3.61438
W3	W	C	2010	10	15	4.23854	8.87162	-4.63309
W3	W	C	2010	11	5	2.63986	6.71734	-4.07748
W3	W	C	2010	11	30	0.806771	0.714133	0.0926385
W3	W	C	2010	12	22	0.870314	1.22895	-0.35864
W3	W	C	2011	1	22	0.479942	0.299918	0.180024
W3	W	C	2011	2	22	1.38964	2.84068	-1.45105
W3	W	C	2011	3	23	2.02692	2.39929	-0.372377
W3	W	C	2011	4	28	5.78133	3.23755	2.54377
W3	W	C	2011	5	26	9.98823	17.5197	-7.53144
W3	W	C	2011	6	7	3.43187	2.53093	0.900938
W3	W	C	2011	6	26	0.479942	0.299918	0.180024
W3	W	C	2011	7	19	0.0452562	0.170534	-0.125278
W3	W	C	2011	9	24	4.14172	5.34571	-1.20399
W3	W	C	2011	10	18	5.28135	10.5316	-5.25026
W3	W	C	2011	11	12	7.89592	12.105	-4.20913
W3	W	C	2011	12	10	5.65477	11.4401	-5.78531
W3	W	C	2012	1	15	0.804798	3.10613	-2.30133
W3	W	C	2012	3	13	6.47083	6.69778	-0.226949
W3	W	C	2012	4	27	3.72619	3.35734	0.368852
W3	W	C	2012	5	19	0.729519	0.615392	0.114127
W3	W	C	2012	6	17	0.479942	0.299918	0.180024
W3	W	C	2012	9	9	0.500495	5.03789	-4.53739
W3	W	C	2012	10	28	5.28135	5.15893	0.122423
W3	W	C	2012	11	17	0.371546	1.21583	-0.844281
W3	W	C	2012	12	18	0.308522	0.131511	0.177011
W3	W	C	2013	1	20	0.771325	4.8763	-4.10497
W3	W	C	2013	4	6	3.35337	3.98399	-0.630614
W3	W	C	2013	5	11	2.77628	3.65581	-0.879531
W3	W	C	2013	6	2	3.43187	2.53093	0.900938
W3	W	C	2013	6	24	0.479942	1.99918	-1.51924
W3	W	C	2013	8	2	6.58646	10.5688	-3.98236
W3	W	C	2013	9	13	4.14172	5.34571	-1.20399
W3	W	C	2013	10	9	2.09424	2.47556	-0.381313
W3	W	C	2014	1	1	0.28638	0.449645	-0.163265
W3	W	C	2014	6	3	2.35296	3.71897	-1.36601
W3	W	C	2014	7	23	2.85794	0.95276	1.90518
W3	W	C	2014	8	27	0.420803	0.765266	-0.344463
W3	W	C	2014	9	30	2.40001	2.01835	0.381665
W3	W	C	2014	10	29	0.621797	9.90858	-9.28678
W3	W	C	2014	11	25	1.22869	2.51363	-1.28494
W3	W	C	2015	2	3	3.24828	5.74979	-2.5015
W3	W	C	2015	3	11	11.1449	17.0102	-5.86534
W3	W	C	2015	4	30	3.21117	5.08436	-1.87319
W3	W	C	2015	5	18	1.53547	3.36664	-1.83117
W3	W	C	2015	6	24	5.60197	-3.07205	8.67402
W3	W	C	2015	7	16	14.045	13.6983	0.346706
W3	W	C	2015	8	26	5.7256	8.07733	-2.35173
W3	W	C	2015	9	26	-2.30266	1.01001	-3.31267
W3	W	C	2015	10	18	0.102955	0.290069	-0.187114
W3	W	C	2015	11	19	1.08313	1.26415	-0.181026
W3	W	C	2015	12	16	0.352404	0.522588	-0.170184
W3	W	C	2016	1	29	0.599175	2.65051	-2.05134
W3	W	C	2016	2	25	3.31112	4.03813	-0.727014
W3	W	C	2016	3	19	2.59964	12.3882	-9.78852
W3	W	C	2016	4	23	7.34679	10.23	-2.88323
W3	W	C	2016	6	17	3.27853	11.4636	-8.18504
W3	W	C	2016	6	29	7.81797	12.3663	-4.54833
W3	W	C	2016	7	13	7.36469	8.14262	-0.777933
W3	W	C	2016	8	1	3.46922	4.11421	-0.644987
W3	W	C	2016	8	16	0.422686	2.06753	-1.64484
W3	W	C	2016	8	30	0.266159	1.73447	-1.46831
W3	W	C	2016	9	13	0.52958	0.910795	-0.381215
W3	W	C	2016	10	28	2.84366	5.01784	-2.17418
W3	W	C	2016	11	23	0.849085	1.99903	-1.14994
W3	W	C	2016	12	22	0.687224	2.99276	-2.30554
W4	W	D	2010	1	18	2.18999	3.42106	-1.23107
W4	W	D	2010	2	17	2.8368	4.56187	-1.72507
W4	W	D	2010	3	18	10.5884	17.2172	-6.62872
W4	W	D	2010	4	9	11.1685	18.897	-7.72851
W4	W	D	2010	5	7	4.30551	7.90806	-3.60255
W4	W	D	2010	5	22	3.8401	2.77208	1.06802
W4	W	D	2010	6	17	1.70996	1.93668	-0.226717
W4	W	D	2010	7	21	0.957809	1.92976	-0.971949
W4	W	D	2010	8	18	0.358941	0.389387	-0.0304463
W4	W	D	2010	9	22	6.77692	15.0564	-8.27949
W4	W	D	2010	10	15	0.67678	1.30141	-0.624635
W4	W	D	2010	11	5	1.92892	3.72336	-1.79444
W4	W	D	2010	11	30	0.994176	0.929149	0.0650263
W4	W	D	2010	12	22	0.337117	0.233291	0.103826
W4	W	D	2011	1	22	0.478535	0.283193	0.195342
W4	W	D	2011	2	22	3.08946	4.60028	-1.51081
W4	W	D	2011	3	23	2.71115	4.46072	-1.74957
W4	W	D	2011	4	28	3.08634	3.60545	-0.519115
W4	W	D	2011	5	26	10.9788	17.0151	-6.03625
W4	W	D	2011	6	7	4.2126	4.3245	-0.1119
W4	W	D	2011	6	26	0.478535	0.283193	0.195342
W4	W	D	2011	7	19	2.80007	4.15786	-1.35778
W4	W	D	2011	9	24	3.80942	3.84037	-0.0309481
W4	W	D	2011	10	18	4.77238	7.98554	-3.21316
W4	W	D	2011	11	12	5.73498	10.7983	-5.06335
W4	W	D	2011	12	10	2.91489	8.32635	-5.41146
W4	W	D	2012	1	15	2.47085	3.48792	-1.01707
W4	W	D	2012	3	13	1.91964	3.41276	-1.49312
W4	W	D	2012	4	27	0.334338	1.56596	-1.23162
W4	W	D	2012	5	19	0.483877	0.684267	-0.20039
W4	W	D	2012	6	17	0.478535	0.283193	0.195342
W4	W	D	2012	9	9	3.66025	4.72834	-1.06809
W4	W	D	2012	10	28	4.77238	6.53974	-1.76736
W4	W	D	2012	11	17	0.528981	1.64317	-1.11419
W4	W	D	2012	12	18	0.289148	0.560395	-0.271248
W4	W	D	2013	1	20	0.662125	1.06975	-0.40763
W4	W	D	2013	4	6	4.94308	6.32016	-1.37709
W4	W	D	2013	5	11	2.6917	5.58612	-2.89442
W4	W	D	2013	6	2	4.2126	4.3245	-0.1119
W4	W	D	2013	6	24	2.34823	3.50145	-1.15321
W4	W	D	2013	8	2	12.1273	16.2646	-4.13736
W4	W	D	2013	9	13	3.80942	5.84037	-2.03095
W4	W	D	2013	10	9	4.26052	5.37028	-1.10975
W4	W	D	2014	1	1	2.23351	3.84383	-1.61032
W4	W	D	2014	6	3	0.0209358	1.76914	-1.7482
W4	W	D	2014	7	23	2.85794	1.47707	1.38087
W4	W	D	2014	8	27	0.912494	1.10725	-0.194752
W4	W	D	2014	9	30	-0.106943	-0.499479	0.392536
W4	W	D	2014	10	29	-0.637764	-0.348109	-0.289654
W4	W	D	2014	11	25	1.46546	1.74295	-0.277488
W4	W	D	2015	2	3	3.95542	6.61351	-2.6581
W4	W	D	2015	3	11	6.57884	10.2885	-3.70964
W4	W	D	2015	4	30	12.3099	18.3952	-6.0853
W4	W	D	2015	5	18	4.46025	5.0696	-0.609345
W4	W	D	2015	6	24	11.1637	13.0012	-1.83747
W4	W	D	2015	7	16	8.82078	9.18592	-0.365142
W4	W	D	2015	8	26	4.80084	4.24492	0.555916
W4	W	D	2015	9	26	-1.53309	-0.818966	-0.714127
W4	W	D	2015	10	18	0.271535	1.12785	-0.856314
W4	W	D	2015	11	19	0.0259621	0.428178	-0.402216
W4	W	D	2015	12	16	1.57941	1.73331	-0.153898
W4	W	D	2016	1	29	1.30622	2.59596	-1.28974
W4	W	D	2016	2	25	1.29103	1.96837	-0.677335
W4	W	D	2016	3	19	7.38983	10.5974	-3.20762
W4	W	D	2016	4	23	0.826891	13.0957	-12.2688
W4	W	D	2016	6	17			6.5719
W4	W	D	2016	6	29	9.79419	3.33596	6.45823
W4	W	D	2016	7	13	5.59934	7.3068	-1.70745
W4	W	D	2016	8	1	1.26972	0.954403	0.315313
W4	W	D	2016	8	16	1.79668	3.35172	-1.55504
W4	W	D	2016	8	30	1.82618	0.772553	1.05363
W4	W	D	2016	9	13	3.39202	3.53024	-0.138218
W4	W	D	2016	10	28	2.51248	0.710972	1.80151
W4	W	D	2016	11	23	0.785961	1.36625	-0.580293
W4	W	D	2016	12	22	0.362357	0.338897	0.0234596

## Sheet: Q10 litter decomposition
	Control			Warming				Plot	warm	block	mass loss (%)
Year	Q10	R2	p	Q10	R2	p		C1	C	A	85.932
2010	1.78	0.48	<0.01	1.58	<0.01			C2	C	B	83.364
2011	1.11	0.02	0.32	1.12	0.14			C3	C	C	78.185
2012	1.29	0.08	0.04	1.16	0.05			C4	C	D	80.154
2013	1.6	0.18	0.02	1.59	0.09			W1	W	A	90.846
2014	1.72	0.38	<0.01	1.28	0.02			W2	W	B	96.017
2015	1.57	0.23	<0.01	1.48	<0.01			W3	W	C	95.778
2016	1.66	0.36	<0.01	1.35	<0.01			W4	W	D	88.359
